# Supplementary material for: Measures of co-expression for improved function prediction of long non-coding RNAs
Source: BMC Bioinformatics. 2018 Dec 19;19:533. doi: 10.1186/s12859-018-2546-y (PMC6300029; doi:10.1186/s12859-018-2546-y)
Supplement: Supplementary file 2 — Table S1. Predicted annotation for a set of lncRNAs from HeLa, previously analysed with lncFunTK by Zhou et al. [27] and listed in their Table S2. (TXT 76 kb) [file 12859_2018_2546_MOESM2_ESM.txt]

###########################################################################################################
#
#					ENSG00000245532      NEAT1  
#
###########################################################################################################

         GOID Ontology   Pvalue      FDR                                                   Term
1  GO:0006590       BP 0.00e+00 0.00e+00                             thyroid hormone generation
2  GO:0071681       BP 0.00e+00 0.00e+00                 cellular response to indole-3-methanol
3  GO:0042446       BP 1.63e-06 5.34e-04                           hormone biosynthetic process
4  GO:0035635       BP 1.63e-06 1.41e-03                      entry of bacterium into host cell
5  GO:0042026       BP 4.78e-06 1.51e-03                                      protein refolding
6  GO:0042403       BP 7.72e-06 1.90e-03                      thyroid hormone metabolic process
7  GO:0070830       BP 1.92e-05 9.68e-03                     bicellular tight junction assembly
8  GO:0006820       BP 8.07e-05 1.59e-02                                        anion transport
9  GO:0030878       BP 1.22e-04 2.01e-02                              thyroid gland development
10 GO:0045717       BP 1.55e-04 2.18e-02 negative regulation of fatty acid biosynthetic process
11 GO:0007016       BP 1.04e-04 2.47e-02              cytoskeletal anchoring at plasma membrane

---------------------------------------------------------------------------------------------------
        GOID Ontology   Pvalue      FDR                                           Term
1 GO:0015301       MF 8.07e-05 2.57e-02                anion:anion antiporter activity
2 GO:0004888       MF 1.69e-04 2.69e-02      transmembrane signaling receptor activity
3 GO:0003995       MF 3.94e-04 3.14e-02                acyl-CoA dehydrogenase activity
4 GO:0015106       MF 3.94e-04 3.14e-02 bicarbonate transmembrane transporter activity
5 GO:0043236       MF 1.22e-04 3.36e-02                                laminin binding


###########################################################################################################
#
#					ENSG00000230061	TRPM2-AS  
#
###########################################################################################################


         GOID Ontology   Pvalue      FDR                                                                                                               Term
1  GO:0007186       BP 2.53e-08 1.97e-05                                                                       G-protein coupled receptor signaling pathway
2  GO:0035308       BP 2.42e-08 2.22e-05                                                                   negative regulation of protein dephosphorylation
3  GO:0071805       BP 5.35e-06 2.08e-03                                                                              potassium ion transmembrane transport
4  GO:0034629       BP 1.91e-05 8.81e-03                                                                              cellular protein complex localization
5  GO:0007603       BP 3.79e-05 9.81e-03                                                                                   phototransduction, visible light
6  GO:0007601       BP 2.29e-05 1.30e-02                                                                                                  visual perception
7  GO:0048167       BP 4.55e-05 1.40e-02                                                                                  regulation of synaptic plasticity
8  GO:0006811       BP 1.59e-04 2.47e-02                                                                                                      ion transport
9  GO:0007218       BP 1.38e-04 2.47e-02                                                                                     neuropeptide signaling pathway
10 GO:0006813       BP 2.03e-04 2.63e-02                                                                                            potassium ion transport
11 GO:0016192       BP 1.40e-04 3.21e-02                                                                                         vesicle-mediated transport
12 GO:0050953       BP 1.55e-04 3.54e-02                                                                               sensory perception of light stimulus
13 GO:0007165       BP 3.76e-04 4.02e-02                                                                                                signal transduction
14 GO:0019222       BP 4.66e-04 4.02e-02                                                                                    regulation of metabolic process
15 GO:0042490       BP 4.66e-04 4.02e-02                                                                                    mechanoreceptor differentiation
16 GO:0014050       BP 4.66e-04 4.56e-02                                                                         negative regulation of glutamate secretion
17 GO:0034316       BP 4.66e-04 4.56e-02                                                    negative regulation of Arp2/3 complex-mediated actin nucleation
18 GO:2000969       BP 4.66e-04 4.56e-02 positive regulation of alpha-amino-3-hydroxy-5-methyl-4-isoxazole propionate selective glutamate receptor activity
19 GO:0007399       BP 8.33e-04 4.97e-02                                                                                         nervous system development
20 GO:0034765       BP 6.80e-04 4.97e-02                                                                          regulation of ion transmembrane transport
21 GO:0050896       BP 8.04e-04 4.97e-02                                                                                               response to stimulus
-----------------------------------------------------------------------------------------------------------------------------------------------------------
         GOID Ontology   Pvalue      FDR                                         Term
1  GO:0004930       MF 1.70e-09 4.83e-07          G-protein coupled receptor activity
2  GO:0004871       MF 5.83e-08 8.31e-06                   signal transducer activity
3  GO:0003924       MF 1.26e-06 3.97e-04                              GTPase activity
4  GO:0005249       MF 1.52e-05 1.44e-03     voltage-gated potassium channel activity
5  GO:0005525       MF 1.07e-05 1.68e-03                                  GTP binding
6  GO:0005267       MF 4.70e-05 3.35e-03                   potassium channel activity
7  GO:0005216       MF 1.49e-04 8.47e-03                         ion channel activity
8  GO:0047555       MF 2.99e-04 1.42e-02  3',5'-cyclic-GMP phosphodiesterase activity
9  GO:0005215       MF 5.18e-05 1.43e-02                         transporter activity
10 GO:0005244       MF 4.13e-04 1.68e-02           voltage-gated ion channel activity
11 GO:0003910       MF 9.24e-04 3.24e-02                    DNA ligase (ATP) activity
12 GO:0004864       MF 5.82e-04 3.24e-02       protein phosphatase inhibitor activity
13 GO:0016409       MF 7.93e-04 3.24e-02                palmitoyltransferase activity
14 GO:0019001       MF 6.40e-04 3.24e-02                    guanyl nucleotide binding
15 GO:0019212       MF 9.24e-04 3.24e-02               phosphatase inhibitor activity
16 GO:0032190       MF 4.66e-04 3.24e-02                              acrosin binding
17 GO:0070300       MF 6.40e-04 3.24e-02                    phosphatidic acid binding
18 GO:0031683       MF 1.38e-03 4.36e-02 G-protein beta/gamma-subunit complex binding
19 GO:0008200       MF 1.53e-03 4.38e-02               ion channel inhibitor activity
20 GO:0000166       MF 1.74e-03 4.56e-02                           nucleotide binding


###########################################################################################################
#
#					ENSG00000265369	PCAT18  
#
###########################################################################################################

         GOID Ontology   Pvalue      FDR                                                    Term
1  GO:0006590       BP 3.67e-12 3.36e-09                              thyroid hormone generation
2  GO:0006629       BP 3.67e-07 2.97e-04                                 lipid metabolic process
3  GO:0008152       BP 1.17e-05 4.75e-03                                       metabolic process
4  GO:0007031       BP 5.05e-05 1.02e-02                                 peroxisome organization
5  GO:0009083       BP 3.90e-05 1.02e-02             branched-chain amino acid catabolic process
6  GO:0006631       BP 6.99e-05 1.13e-02                            fatty acid metabolic process
7  GO:0055114       BP 1.78e-04 2.40e-02                             oxidation-reduction process
8  GO:0006820       BP 8.07e-05 3.04e-02                                         anion transport
9  GO:0008544       BP 1.70e-04 3.04e-02                                   epidermis development
10 GO:0030878       BP 1.22e-04 3.04e-02                               thyroid gland development
11 GO:0042446       BP 1.55e-04 3.04e-02                            hormone biosynthetic process
12 GO:0045717       BP 1.55e-04 3.04e-02  negative regulation of fatty acid biosynthetic process
13 GO:0001523       BP 5.24e-04 3.86e-02                              retinoid metabolic process
14 GO:0006694       BP 5.24e-04 3.86e-02                            steroid biosynthetic process
15 GO:0033540       BP 3.94e-04 3.86e-02        fatty acid beta-oxidation using acyl-CoA oxidase
16 GO:0045329       BP 4.66e-04 3.86e-02                          carnitine biosynthetic process
17 GO:0045541       BP 4.66e-04 3.86e-02 negative regulation of cholesterol biosynthetic process
18 GO:0021983       BP 2.91e-04 4.45e-02                             pituitary gland development
19 GO:0003382       BP 5.08e-04 4.54e-02                           epithelial cell morphogenesis
20 GO:0048562       BP 4.66e-04 4.54e-02                           embryonic organ morphogenesis
21 GO:0060512       BP 4.66e-04 4.54e-02                            prostate gland morphogenesis
22 GO:0071107       BP 4.66e-04 4.54e-02                         response to parathyroid hormone
23 GO:0071681       BP 4.66e-04 4.54e-02                  cellular response to indole-3-methanol
24 GO:0006473       BP 1.04e-04 4.83e-02                                     protein acetylation
-------------------------------------------------------------------------------------------------------
        GOID Ontology   Pvalue      FDR                                              Term
1 GO:0016491       MF 3.84e-05 9.79e-03                           oxidoreductase activity
2 GO:0015301       MF 8.07e-05 2.63e-02                   anion:anion antiporter activity
3 GO:0015020       MF 2.11e-04 2.69e-02                  glucuronosyltransferase activity
4 GO:0003995       MF 3.94e-04 4.29e-02                   acyl-CoA dehydrogenase activity
5 GO:0015106       MF 3.94e-04 4.29e-02    bicarbonate transmembrane transporter activity
6 GO:0016758       MF 5.12e-04 4.35e-02 transferase activity, transferring hexosyl groups
7 GO:0016874       MF 7.41e-04 4.72e-02                                   ligase activity


###########################################################################################################
#
#					ENSG00000245750	PCAT29
#
###########################################################################################################

         GOID Ontology   Pvalue      FDR                                                                   Term
1  GO:0050896       BP 3.31e-08 2.80e-05                                                   response to stimulus
2  GO:0006351       BP 4.11e-07 1.62e-04                                           transcription, DNA-templated
3  GO:0006355       BP 3.22e-07 1.62e-04                             regulation of transcription, DNA-templated
4  GO:0008584       BP 3.64e-06 1.53e-03                                                 male gonad development
5  GO:0071371       BP 1.91e-05 4.04e-03                             cellular response to gonadotropin stimulus
6  GO:2000020       BP 1.91e-05 4.04e-03                          positive regulation of male gonad development
7  GO:0045954       BP 1.58e-05 4.14e-03       positive regulation of natural killer cell mediated cytotoxicity
8  GO:0030325       BP 3.90e-05 6.59e-03                                              adrenal gland development
9  GO:0043401       BP 5.14e-05 7.07e-03                             steroid hormone mediated signaling pathway
10 GO:0050911       BP 5.86e-05 7.07e-03 detection of chemical stimulus involved in sensory perception of smell
11 GO:0050909       BP 7.12e-05 7.52e-03                                            sensory perception of taste
12 GO:0007186       BP 9.65e-05 8.44e-03                           G-protein coupled receptor signaling pathway
13 GO:0008585       BP 9.99e-05 8.44e-03                                               female gonad development
14 GO:0071044       BP 6.57e-05 1.29e-02                                         histone mRNA catabolic process
15 GO:0007608       BP 1.96e-04 1.51e-02                                            sensory perception of smell
16 GO:0050870       BP 9.99e-05 1.57e-02                               positive regulation of T cell activation
17 GO:0045893       BP 3.42e-04 2.69e-02                    positive regulation of transcription, DNA-templated
18 GO:0051891       BP 4.66e-04 3.28e-02                     positive regulation of cardioblast differentiation
19 GO:0048856       BP 5.08e-04 3.38e-02                                       anatomical structure development
20 GO:0007275       BP 5.12e-04 3.60e-02                                     multicellular organism development
21 GO:0007165       BP 7.46e-04 4.50e-02                                                    signal transduction
22 GO:0009952       BP 7.46e-04 4.50e-02                               anterior/posterior pattern specification
23 GO:0035239       BP 9.24e-04 4.99e-02                                                     tube morphogenesis
------------------------------------------------------------------------------------------------------------------------------------------------
         GOID Ontology   Pvalue      FDR                                                                                                            Term
1  GO:0003676       MF 9.31e-07 2.57e-04                                                                                            nucleic acid binding
2  GO:0003700       MF 3.41e-06 4.14e-04                                                    transcription factor activity, sequence-specific DNA binding
3  GO:0043565       MF 1.74e-06 4.14e-04                                                                                   sequence-specific DNA binding
4  GO:0003677       MF 3.47e-06 4.78e-04                                                                                                     DNA binding
5  GO:0003707       MF 3.26e-05 1.59e-03                                                                               steroid hormone receptor activity
6  GO:0004930       MF 2.24e-05 1.83e-03                                                                             G-protein coupled receptor activity
7  GO:0004984       MF 5.86e-05 2.87e-03                                                                                     olfactory receptor activity
8  GO:0004879       MF 7.12e-05 2.88e-03                 RNA polymerase II transcription factor activity, ligand-activated sequence-specific DNA binding
9  GO:0000981       MF 9.09e-05 3.18e-03                                  RNA polymerase II transcription factor activity, sequence-specific DNA binding
10 GO:0005496       MF 2.11e-04 6.45e-03                                                                                                 steroid binding
11 GO:0001227       MF 7.66e-05 7.05e-03 transcriptional repressor activity, RNA polymerase II transcription regulatory region sequence-specific binding
12 GO:0030284       MF 4.66e-04 1.12e-02                                                                                      estrogen receptor activity
13 GO:0004871       MF 4.34e-04 1.14e-02                                                                                      signal transducer activity
14 GO:0033038       MF 9.67e-04 2.00e-02                                                                                  bitter taste receptor activity
15 GO:0008526       MF 1.53e-03 2.62e-02                                                                       phosphatidylinositol transporter activity
16 GO:0008289       MF 2.44e-03 4.56e-02                                                                                                   lipid binding


###########################################################################################################
#
#					ENSG00000224087	POTEF-AS1
#
###########################################################################################################

         GOID Ontology   Pvalue      FDR                                                                                      Term
1  GO:0061760       BP 0.00e+00 0.00e+00                                                         antifungal innate immune response
2  GO:0050911       BP 3.84e-42 7.61e-40                    detection of chemical stimulus involved in sensory perception of smell
3  GO:0007608       BP 1.69e-40 2.23e-38                                                               sensory perception of smell
4  GO:0050896       BP 6.49e-32 6.42e-30                                                                      response to stimulus
5  GO:0007186       BP 2.06e-20 1.63e-18                                              G-protein coupled receptor signaling pathway
6  GO:0042742       BP 5.48e-12 3.62e-10                                                             defense response to bacterium
7  GO:0006952       BP 4.25e-10 2.40e-08                                                                          defense response
8  GO:0007165       BP 8.14e-08 4.03e-06                                                                       signal transduction
9  GO:0050907       BP 1.16e-07 5.09e-06                             detection of chemical stimulus involved in sensory perception
10 GO:0006346       BP 8.21e-07 3.25e-05                                                 methylation-dependent chromatin silencing
11 GO:0031424       BP 1.95e-06 6.97e-05                                                                            keratinization
12 GO:0050829       BP 2.11e-06 6.97e-05                                               defense response to Gram-negative bacterium
13 GO:0010466       BP 1.28e-05 3.89e-04                                                 negative regulation of peptidase activity
14 GO:0010951       BP 1.02e-04 2.88e-03                                             negative regulation of endopeptidase activity
15 GO:0007586       BP 4.23e-06 3.51e-03                                                                                 digestion
16 GO:0042178       BP 7.72e-06 3.51e-03                                                              xenobiotic catabolic process
17 GO:0070527       BP 4.39e-06 3.63e-03                                                                      platelet aggregation
18 GO:0007044       BP 7.72e-06 3.66e-03                                                          cell-substrate junction assembly
19 GO:0071300       BP 1.36e-05 4.31e-03                                                        cellular response to retinoic acid
20 GO:0045087       BP 2.47e-04 6.53e-03                                                                    innate immune response
21 GO:0042633       BP 2.99e-04 7.39e-03                                                                                hair cycle
22 GO:0042733       BP 5.14e-05 9.03e-03                                                             embryonic digit morphogenesis
23 GO:1901687       BP 5.05e-05 9.03e-03                                               glutathione derivative biosynthetic process
24 GO:0045596       BP 4.37e-04 9.62e-03                                               negative regulation of cell differentiation
25 GO:0048665       BP 5.08e-04 1.06e-02                                                                 neuron fate specification
26 GO:0045777       BP 5.05e-05 1.08e-02                                                     positive regulation of blood pressure
27 GO:0007275       BP 9.14e-05 1.24e-02                                                        multicellular organism development
28 GO:0016573       BP 9.32e-04 1.76e-02                                                                       histone acetylation
29 GO:0099601       BP 9.24e-04 1.76e-02                                          regulation of neurotransmitter receptor activity
30 GO:0006936       BP 2.51e-04 3.44e-02                                                                        muscle contraction
31 GO:0007389       BP 3.29e-04 3.44e-02                                                             pattern specification process
32 GO:0030850       BP 5.08e-04 3.44e-02                                                                prostate gland development
33 GO:0060157       BP 4.66e-04 3.44e-02                                                               urinary bladder development
34 GO:0072207       BP 4.66e-04 3.44e-02                                                        metanephric epithelium development
35 GO:0090131       BP 4.66e-04 3.44e-02                                                                      mesenchyme migration
36 GO:1901318       BP 4.66e-04 3.44e-02                                         negative regulation of flagellated sperm motility
37 GO:0007195       BP 2.27e-03 3.60e-02                          adenylate cyclase-inhibiting dopamine receptor signaling pathway
38 GO:0007283       BP 2.25e-03 3.60e-02                                                                           spermatogenesis
39 GO:0043266       BP 2.27e-03 3.60e-02                                                     regulation of potassium ion transport
40 GO:0070268       BP 2.10e-03 3.60e-02                                                                             cornification
41 GO:0050830       BP 3.16e-03 4.81e-02                                               defense response to Gram-positive bacterium
42 GO:0060527       BP 9.24e-04 4.95e-02 prostate epithelial cord arborization involved in prostate glandular acinus morphogenesis
43 GO:2000288       BP 9.24e-04 4.95e-02                                             positive regulation of myoblast proliferation
-----------------------------------------------------------------------------------------------------------------------------------------
         GOID Ontology   Pvalue      FDR                                                                           Term
1  GO:0004984       MF 3.84e-42 6.11e-40                                                    olfactory receptor activity
2  GO:0004930       MF 4.26e-25 3.39e-23                                            G-protein coupled receptor activity
3  GO:0004871       MF 9.88e-20 5.24e-18                                                     signal transducer activity
4  GO:0005549       MF 3.22e-08 1.28e-06                                                                odorant binding
5  GO:0030414       MF 1.19e-05 3.78e-04                                                   peptidase inhibitor activity
6  GO:0043565       MF 1.74e-06 5.26e-04                                                  sequence-specific DNA binding
7  GO:0008327       MF 3.90e-05 1.03e-03                                                             methyl-CpG binding
8  GO:0004867       MF 1.04e-04 2.36e-03                                   serine-type endopeptidase inhibitor activity
9  GO:0000981       MF 1.60e-05 2.43e-03 RNA polymerase II transcription factor activity, sequence-specific DNA binding
10 GO:0001530       MF 1.77e-04 3.52e-03                                                     lipopolysaccharide binding
11 GO:0043295       MF 1.04e-04 5.96e-03                                                            glutathione binding
12 GO:0004364       MF 1.48e-04 7.05e-03                                               glutathione transferase activity
13 GO:0030548       MF 4.66e-04 7.41e-03                                      acetylcholine receptor regulator activity
14 GO:0031727       MF 4.66e-04 7.41e-03                                                CCR2 chemokine receptor binding
15 GO:0004869       MF 5.82e-04 8.42e-03                                 cysteine-type endopeptidase inhibitor activity
16 GO:0004993       MF 6.40e-04 8.49e-03                                  G-protein coupled serotonin receptor activity
17 GO:0030594       MF 7.93e-04 9.70e-03                                             neurotransmitter receptor activity
18 GO:0001591       MF 9.24e-04 1.05e-02                 dopamine neurotransmitter receptor activity, coupled via Gi/Go
19 GO:0004402       MF 1.55e-03 1.64e-02                                             histone acetyltransferase activity
20 GO:0003779       MF 3.73e-04 1.89e-02                                                                  actin binding
21 GO:0005198       MF 2.08e-03 1.95e-02                                                   structural molecule activity
22 GO:0004645       MF 4.66e-04 2.02e-02                                                         phosphorylase activity
23 GO:0005109       MF 5.82e-04 2.15e-02                                                               frizzled binding
24 GO:0035240       MF 5.32e-03 4.70e-02                                                               dopamine binding
25 GO:0008236       MF 1.88e-03 4.90e-02                                                 serine-type peptidase activity


###########################################################################################################
#
#					ENSG00000255717	SNHG1
#
###########################################################################################################

         GOID Ontology   Pvalue      FDR                                                                                                Term
1  GO:0006664       BP 0.00e+00 0.00e+00                                                                        glycolipid metabolic process
2  GO:0061087       BP 0.00e+00 0.00e+00                                                   positive regulation of histone H3-K27 methylation
3  GO:0006614       BP 2.57e-17 3.38e-14                                         SRP-dependent cotranslational protein targeting to membrane
4  GO:0019083       BP 1.37e-15 8.99e-13                                                                                 viral transcription
5  GO:0000184       BP 6.02e-15 2.63e-12                                 nuclear-transcribed mRNA catabolic process, nonsense-mediated decay
6  GO:0006413       BP 2.32e-14 7.61e-12                                                                            translational initiation
7  GO:0006351       BP 7.58e-14 1.60e-11                                                                        transcription, DNA-templated
8  GO:0006355       BP 7.68e-14 1.60e-11                                                          regulation of transcription, DNA-templated
9  GO:0006364       BP 1.00e-10 2.63e-08                                                                                     rRNA processing
10 GO:0006412       BP 6.26e-09 1.37e-06                                                                                         translation
11 GO:0006397       BP 3.00e-08 2.97e-06                                                                                     mRNA processing
12 GO:0008380       BP 3.21e-08 2.97e-06                                                                                        RNA splicing
13 GO:0000398       BP 7.83e-07 5.94e-05                                                                      mRNA splicing, via spliceosome
14 GO:0006954       BP 2.42e-06 4.55e-04                                                                               inflammatory response
15 GO:0051607       BP 6.54e-06 1.07e-03                                                                           defense response to virus
16 GO:0000028       BP 7.44e-06 1.09e-03                                                                    ribosomal small subunit assembly
17 GO:0042274       BP 2.96e-05 1.76e-03                                                                  ribosomal small subunit biogenesis
18 GO:0006120       BP 1.74e-05 2.28e-03                                                mitochondrial electron transport, NADH to ubiquinone
19 GO:0032481       BP 2.25e-05 2.69e-03                                                 positive regulation of type I interferon production
20 GO:0006915       BP 3.08e-05 3.11e-03                                                                                   apoptotic process
21 GO:0070301       BP 4.60e-05 4.32e-03                                                              cellular response to hydrogen peroxide
22 GO:0002376       BP 9.94e-05 6.84e-03                                                                               immune system process
23 GO:0032981       BP 8.59e-05 6.84e-03                                                  mitochondrial respiratory chain complex I assembly
24 GO:0050862       BP 1.04e-04 6.84e-03                                            positive regulation of T cell receptor signaling pathway
25 GO:0060444       BP 1.04e-04 6.84e-03                                              branching involved in mammary gland duct morphogenesis
26 GO:0097191       BP 9.36e-05 6.84e-03                                                               extrinsic apoptotic signaling pathway
27 GO:0010501       BP 1.37e-04 7.62e-03                                                                   RNA secondary structure unwinding
28 GO:0006611       BP 1.22e-04 7.64e-03                                                                         protein export from nucleus
29 GO:2001241       BP 1.55e-04 8.84e-03                   positive regulation of extrinsic apoptotic signaling pathway in absence of ligand
30 GO:0008630       BP 1.94e-04 1.06e-02                                     intrinsic apoptotic signaling pathway in response to DNA damage
31 GO:0000245       BP 2.11e-04 1.10e-02                                                                       spliceosomal complex assembly
32 GO:0045087       BP 2.47e-04 1.25e-02                                                                              innate immune response
33 GO:0006122       BP 2.99e-04 1.40e-02                                         mitochondrial electron transport, ubiquinol to cytochrome c
34 GO:0051881       BP 2.91e-04 1.40e-02                                                      regulation of mitochondrial membrane potential
35 GO:0043491       BP 3.38e-04 1.53e-02                                                                          protein kinase B signaling
36 GO:0006099       BP 3.90e-04 1.71e-02                                                                            tricarboxylic acid cycle
37 GO:0002082       BP 4.66e-04 1.75e-02                                                             regulation of oxidative phosphorylation
38 GO:0006924       BP 4.66e-04 1.75e-02                                                            activation-induced cell death of T cells
39 GO:0051344       BP 4.66e-04 1.75e-02                                 negative regulation of cyclic-nucleotide phosphodiesterase activity
40 GO:0090131       BP 4.66e-04 1.75e-02                                                                                mesenchyme migration
41 GO:1901727       BP 4.66e-04 1.75e-02                                                 positive regulation of histone deacetylase activity
42 GO:0006405       BP 3.99e-04 1.85e-02                                                                             RNA export from nucleus
43 GO:0001570       BP 5.24e-04 1.91e-02                                                                                      vasculogenesis
44 GO:0050921       BP 1.55e-04 1.92e-02                                                                   positive regulation of chemotaxis
45 GO:0000380       BP 5.08e-04 2.23e-02                                                          alternative mRNA splicing, via spliceosome
46 GO:1902041       BP 6.40e-04 2.27e-02                      regulation of extrinsic apoptotic signaling pathway via death domain receptors
47 GO:1902600       BP 7.34e-04 2.53e-02                                                                hydrogen ion transmembrane transport
48 GO:0007182       BP 9.24e-04 2.76e-02                                                         common-partner SMAD protein phosphorylation
49 GO:0045345       BP 9.24e-04 2.76e-02                                             positive regulation of MHC class I biosynthetic process
50 GO:0051101       BP 9.24e-04 2.76e-02                                                                           regulation of DNA binding
51 GO:0070383       BP 9.24e-04 2.76e-02                                                                            DNA cytosine deamination
52 GO:0071359       BP 9.24e-04 2.76e-02                                                                          cellular response to dsRNA
53 GO:2001269       BP 9.24e-04 2.76e-02 positive regulation of cysteine-type endopeptidase activity involved in apoptotic signaling pathway
54 GO:0002548       BP 2.91e-04 3.09e-02                                                                                 monocyte chemotaxis
55 GO:0022904       BP 1.16e-03 3.34e-02                                                                respiratory electron transport chain
56 GO:0051092       BP 1.17e-03 3.34e-02                                      positive regulation of NF-kappaB transcription factor activity
57 GO:0000381       BP 8.33e-04 3.47e-02                                            regulation of alternative mRNA splicing, via spliceosome
58 GO:0043536       BP 1.38e-03 3.78e-02                                      positive regulation of blood vessel endothelial cell migration
59 GO:0048872       BP 1.38e-03 3.78e-02                                                                      homeostasis of number of cells
60 GO:0000122       BP 1.03e-03 4.03e-02                                negative regulation of transcription from RNA polymerase II promoter
61 GO:0006406       BP 1.06e-03 4.03e-02                                                                            mRNA export from nucleus
62 GO:0045869       BP 1.53e-03 4.09e-02   negative regulation of single stranded viral RNA replication via double stranded DNA intermediate
63 GO:0008637       BP 1.63e-03 4.27e-02                                                                     apoptotic mitochondrial changes
64 GO:0009611       BP 1.74e-03 4.49e-02                                                                                response to wounding
65 GO:0071260       BP 1.86e-03 4.69e-02                                                            cellular response to mechanical stimulus
66 GO:0012501       BP 1.90e-03 4.70e-02                                                                               programmed cell death
67 GO:0006396       BP 1.47e-03 4.78e-02                                                                                      RNA processing
68 GO:0030218       BP 1.55e-03 4.78e-02                                                                         erythrocyte differentiation
69 GO:0030521       BP 1.55e-03 4.78e-02                                                                 androgen receptor signaling pathway
70 GO:0048025       BP 1.38e-03 4.78e-02                                               negative regulation of mRNA splicing, via spliceosome
71 GO:2001014       BP 1.53e-03 4.78e-02                                                  regulation of skeletal muscle cell differentiation
72 GO:0001768       BP 9.24e-04 4.80e-02                                                                    establishment of T cell polarity
73 GO:0045627       BP 9.24e-04 4.80e-02                                              positive regulation of T-helper 1 cell differentiation
74 GO:2000107       BP 9.24e-04 4.80e-02                                                  negative regulation of leukocyte apoptotic process
75 GO:0002903       BP 2.27e-03 4.89e-02                                                     negative regulation of B cell apoptotic process
76 GO:0007184       BP 2.27e-03 4.89e-02                                                                    SMAD protein import into nucleus
77 GO:0021915       BP 2.03e-03 4.89e-02                                                                             neural tube development
78 GO:0034341       BP 2.19e-03 4.89e-02                                                                        response to interferon-gamma
79 GO:0042117       BP 2.27e-03 4.89e-02                                                                                 monocyte activation
80 GO:0042775       BP 2.27e-03 4.89e-02                                              mitochondrial ATP synthesis coupled electron transport
81 GO:0045944       BP 2.15e-03 4.89e-02                                positive regulation of transcription from RNA polymerase II promoter
82 GO:1990314       BP 2.27e-03 4.89e-02                                            cellular response to insulin-like growth factor stimulus
83 GO:0016239       BP 2.52e-03 4.93e-02                                                               positive regulation of macroautophagy
84 GO:0030316       BP 2.52e-03 4.93e-02                                                                          osteoclast differentiation
85 GO:0032735       BP 2.52e-03 4.93e-02                                                    positive regulation of interleukin-12 production
86 GO:0043065       BP 2.47e-03 4.93e-02                                                            positive regulation of apoptotic process
87 GO:0050728       BP 2.38e-03 4.93e-02                                                        negative regulation of inflammatory response
--------------------------------------------------------------------------------------------------------------------------------------------------
         GOID Ontology   Pvalue      FDR                                                               Term
1  GO:0003676       MF 7.01e-18 1.87e-15                                               nucleic acid binding
2  GO:0003735       MF 3.83e-12 1.22e-09                                 structural constituent of ribosome
3  GO:0003677       MF 2.81e-10 4.03e-08                                                        DNA binding
4  GO:0003723       MF 7.02e-09 6.71e-07                                                        RNA binding
5  GO:0051536       MF 2.98e-07 4.75e-05                                        iron-sulfur cluster binding
6  GO:0046872       MF 1.31e-06 7.51e-05                                                  metal ion binding
7  GO:0003823       MF 1.16e-06 2.51e-04                                                    antigen binding
8  GO:0034987       MF 1.95e-06 2.51e-04                                    immunoglobulin receptor binding
9  GO:0005515       MF 4.78e-06 5.09e-04                                                    protein binding
10 GO:0008121       MF 1.91e-05 1.22e-03                          ubiquinol-cytochrome-c reductase activity
11 GO:0019843       MF 7.12e-05 3.24e-03                                                       rRNA binding
12 GO:0051539       MF 6.16e-05 3.24e-03                                   4 iron, 4 sulfur cluster binding
13 GO:0008270       MF 9.84e-05 5.23e-03                                                   zinc ion binding
14 GO:0008137       MF 1.54e-04 6.16e-03                           NADH dehydrogenase (ubiquinone) activity
15 GO:0008177       MF 4.66e-04 1.49e-02                      succinate dehydrogenase (ubiquinone) activity
16 GO:0047184       MF 4.66e-04 1.49e-02             1-acylglycerophosphocholine O-acyltransferase activity
17 GO:0003700       MF 4.41e-04 1.55e-02       transcription factor activity, sequence-specific DNA binding
18 GO:0008186       MF 4.66e-04 1.55e-02                                      RNA-dependent ATPase activity
19 GO:0003729       MF 6.90e-04 2.00e-02                                                       mRNA binding
20 GO:0001665       MF 9.24e-04 2.05e-02 alpha-N-acetylgalactosaminide alpha-2,6-sialyltransferase activity
21 GO:0004004       MF 9.28e-04 2.05e-02                                ATP-dependent RNA helicase activity
22 GO:0008474       MF 9.24e-04 2.05e-02                             palmitoyl-(protein) hydrolase activity
23 GO:1990948       MF 9.24e-04 2.05e-02                                ubiquitin ligase inhibitor activity
24 GO:0003841       MF 9.67e-04 2.57e-02              1-acylglycerol-3-phosphate O-acyltransferase activity
25 GO:0031491       MF 9.67e-04 2.57e-02                                                 nucleosome binding
26 GO:0004386       MF 1.59e-03 3.05e-02                                                  helicase activity
27 GO:0004439       MF 2.27e-03 3.62e-02       phosphatidylinositol-4,5-bisphosphate 5-phosphatase activity
28 GO:0016790       MF 2.27e-03 3.62e-02                                      thiolester hydrolase activity
29 GO:0030628       MF 2.27e-03 3.62e-02                                    pre-mRNA 3'-splice site binding
30 GO:0051537       MF 1.63e-03 3.99e-02                                   2 iron, 2 sulfur cluster binding
31 GO:0043995       MF 3.16e-03 4.31e-02                histone acetyltransferase activity (H4-K5 specific)
32 GO:0043996       MF 3.16e-03 4.31e-02                histone acetyltransferase activity (H4-K8 specific)
33 GO:0046972       MF 3.16e-03 4.31e-02               histone acetyltransferase activity (H4-K16 specific)
34 GO:0003682       MF 3.55e-03 4.64e-02                                                  chromatin binding
35 GO:0005031       MF 2.19e-03 4.83e-02                  tumor necrosis factor-activated receptor activity
36 GO:0070181       MF 2.27e-03 4.83e-02                               small ribosomal subunit rRNA binding


###########################################################################################################
#
#					ENSG00000228288	PCAN-R1
#
###########################################################################################################

         GOID Ontology   Pvalue      FDR                                                                                      Term
1  GO:0007283       BP 5.74e-21 2.25e-18                                                                           spermatogenesis
2  GO:0007049       BP 4.87e-17 2.24e-14                                                                                cell cycle
3  GO:0051301       BP 2.06e-14 3.16e-12                                                                             cell division
4  GO:0007059       BP 1.71e-13 1.97e-11                                                                    chromosome segregation
5  GO:0051321       BP 1.18e-11 1.09e-09                                                                        meiotic cell cycle
6  GO:0000278       BP 3.22e-11 2.47e-09                                                                        mitotic cell cycle
7  GO:0007062       BP 1.70e-10 1.12e-08                                                                 sister chromatid cohesion
8  GO:0048240       BP 3.18e-09 4.15e-07                                                                        sperm capacitation
9  GO:0007129       BP 6.52e-09 6.39e-07                                                                                  synapsis
10 GO:0007140       BP 8.67e-08 6.80e-06                                                                              male meiosis
11 GO:0007141       BP 3.53e-07 2.27e-05                                                                            male meiosis I
12 GO:0034502       BP 1.95e-06 9.55e-05                                                        protein localization to chromosome
13 GO:0007130       BP 1.63e-06 1.91e-04                                                             synaptonemal complex assembly
14 GO:0030154       BP 7.96e-06 3.12e-04                                                                      cell differentiation
15 GO:0007565       BP 9.74e-07 5.08e-04                                                                          female pregnancy
16 GO:0007340       BP 1.10e-05 6.35e-04                                                                         acrosome reaction
17 GO:0007094       BP 1.58e-05 8.07e-04                                                       mitotic spindle assembly checkpoint
18 GO:0007339       BP 3.29e-05 1.17e-03                                                        binding of sperm to zona pellucida
19 GO:0030198       BP 4.46e-06 1.55e-03                                                         extracellular matrix organization
20 GO:0034501       BP 6.57e-05 1.72e-03                                                       protein localization to kinetochore
21 GO:0008608       BP 3.79e-05 1.74e-03                                         attachment of spindle microtubules to kinetochore
22 GO:0007286       BP 3.30e-05 1.93e-03                                                                     spermatid development
23 GO:0010389       BP 5.11e-05 2.14e-03                                       regulation of G2/M transition of mitotic cell cycle
24 GO:0071168       BP 6.57e-05 2.33e-03                                                         protein localization to chromatin
25 GO:0006302       BP 8.59e-05 2.82e-03                                                                double-strand break repair
26 GO:0007088       BP 9.99e-05 3.06e-03                                                    regulation of mitotic nuclear division
27 GO:0007338       BP 1.50e-04 3.57e-03                                                                      single fertilization
28 GO:0007342       BP 1.55e-04 3.57e-03                                                    fusion of sperm to egg plasma membrane
29 GO:0051310       BP 1.55e-04 4.45e-03                                                               metaphase plate congression
30 GO:0035036       BP 2.19e-04 4.77e-03                                                                     sperm-egg recognition
31 GO:0000086       BP 1.82e-04 4.93e-03                                                     G2/M transition of mitotic cell cycle
32 GO:0042476       BP 1.92e-05 5.01e-03                                                                             odontogenesis
33 GO:0007064       BP 2.19e-04 5.44e-03                                                         mitotic sister chromatid cohesion
34 GO:0007131       BP 2.48e-04 5.44e-03                                                          reciprocal meiotic recombination
35 GO:0090307       BP 2.48e-04 5.44e-03                                                                  mitotic spindle assembly
36 GO:0048477       BP 2.91e-04 5.99e-03                                                                                 oogenesis
37 GO:0030326       BP 3.26e-05 6.81e-03                                                              embryonic limb morphogenesis
38 GO:0007076       BP 3.94e-04 7.89e-03                                                           mitotic chromosome condensation
39 GO:0034587       BP 3.94e-04 7.89e-03                                                                   piRNA metabolic process
40 GO:0006880       BP 4.66e-04 7.94e-03                                                    intracellular sequestering of iron ion
41 GO:0007144       BP 4.66e-04 7.94e-03                                                                          female meiosis I
42 GO:0042138       BP 4.66e-04 7.94e-03                                                 meiotic DNA double-strand break formation
43 GO:0045143       BP 4.66e-04 7.94e-03                                                         homologous chromosome segregation
44 GO:0046602       BP 4.66e-04 7.94e-03                                               regulation of mitotic centrosome separation
45 GO:0071459       BP 4.66e-04 7.94e-03                                    protein localization to chromosome, centromeric region
46 GO:0007080       BP 5.82e-04 9.57e-03                                                       mitotic metaphase plate congression
47 GO:0030199       BP 6.16e-05 9.79e-03                                                              collagen fibril organization
48 GO:0048048       BP 6.57e-05 9.79e-03                                                               embryonic eye morphogenesis
49 GO:0030261       BP 6.40e-04 1.00e-02                                                                   chromosome condensation
50 GO:2000117       BP 6.40e-04 1.00e-02                               negative regulation of cysteine-type endopeptidase activity
51 GO:0000079       BP 9.32e-04 1.34e-02                   regulation of cyclin-dependent protein serine/threonine kinase activity
52 GO:0007051       BP 1.16e-03 1.57e-02                                                                      spindle organization
53 GO:0043046       BP 1.16e-03 1.57e-02                                             DNA methylation involved in gamete generation
54 GO:1903507       BP 1.15e-03 1.74e-02                               negative regulation of nucleic acid-templated transcription
55 GO:0001503       BP 1.59e-04 1.77e-02                                                                              ossification
56 GO:0001649       BP 1.70e-04 1.77e-02                                                                osteoblast differentiation
57 GO:0001833       BP 1.55e-04 1.77e-02                                                        inner cell mass cell proliferation
58 GO:0001824       BP 1.38e-03 2.01e-02                                                                    blastocyst development
59 GO:0040016       BP 1.53e-03 2.01e-02                                                                        embryonic cleavage
60 GO:0003341       BP 6.59e-04 2.20e-02                                                                           cilium movement
61 GO:0006270       BP 5.82e-04 2.20e-02                                                                DNA replication initiation
62 GO:0036158       BP 6.40e-04 2.20e-02                                                                 outer dynein arm assembly
63 GO:0000070       BP 2.19e-03 2.80e-02                                                      mitotic sister chromatid segregation
64 GO:0051026       BP 2.27e-03 2.83e-02                                                                          chiasma assembly
65 GO:0006890       BP 2.52e-03 2.90e-02                                        retrograde vesicle-mediated transport, Golgi to ER
66 GO:0060021       BP 4.43e-04 3.04e-02                                                                        palate development
67 GO:0060023       BP 4.66e-04 3.04e-02                                                                   soft palate development
68 GO:0060591       BP 4.66e-04 3.04e-02                                                              chondroblast differentiation
69 GO:1904888       BP 4.66e-04 3.04e-02                                                       cranial skeletal system development
70 GO:2000543       BP 4.66e-04 3.04e-02                                                       positive regulation of gastrulation
71 GO:0045835       BP 2.27e-03 3.07e-02                                           negative regulation of meiotic nuclear division
72 GO:0010923       BP 2.82e-03 3.17e-02                                               negative regulation of phosphatase activity
73 GO:0007019       BP 3.16e-03 3.30e-02                                                              microtubule depolymerization
74 GO:0051256       BP 3.16e-03 3.30e-02                                                          mitotic spindle midzone assembly
75 GO:0051315       BP 3.16e-03 3.30e-02                                 attachment of mitotic spindle microtubules to kinetochore
76 GO:0006260       BP 3.59e-03 3.59e-02                                                                           DNA replication
77 GO:0007018       BP 3.52e-03 3.59e-02                                                                microtubule-based movement
78 GO:0016477       BP 6.82e-04 3.94e-02                                                                            cell migration
79 GO:0030574       BP 7.34e-04 3.94e-02                                                                collagen catabolic process
80 GO:0032331       BP 7.93e-04 3.94e-02                                        negative regulation of chondrocyte differentiation
81 GO:0034446       BP 6.59e-04 3.94e-02                                               substrate adhesion-dependent cell spreading
82 GO:0048566       BP 7.93e-04 3.94e-02                                                     embryonic digestive tract development
83 GO:0006312       BP 4.17e-03 4.08e-02                                                                     mitotic recombination
84 GO:0045141       BP 3.16e-03 4.12e-02                                                               meiotic telomere clustering
85 GO:0032570       BP 9.32e-04 4.22e-02                                                                  response to progesterone
86 GO:0046881       BP 9.24e-04 4.22e-02                             positive regulation of follicle-stimulating hormone secretion
87 GO:0051726       BP 4.42e-03 4.23e-02                                                                  regulation of cell cycle
88 GO:0002062       BP 1.04e-03 4.51e-02                                                               chondrocyte differentiation
89 GO:0008283       BP 5.39e-03 4.51e-02                                                                        cell proliferation
90 GO:0010529       BP 5.32e-03 4.51e-02                                                      negative regulation of transposition
91 GO:0019886       BP 5.26e-03 4.51e-02         antigen processing and presentation of exogenous peptide antigen via MHC class II
92 GO:0034080       BP 5.06e-03 4.51e-02                                                     CENP-A containing nucleosome assembly
93 GO:0051382       BP 5.32e-03 4.51e-02                                                                      kinetochore assembly
94 GO:0072520       BP 5.32e-03 4.51e-02                                                           seminiferous tubule development
95 GO:0007052       BP 5.60e-03 4.60e-02                                                              mitotic spindle organization
96 GO:0002009       BP 1.16e-03 4.81e-02                                                            morphogenesis of an epithelium
97 GO:0007155       BP 1.29e-03 4.81e-02                                                                             cell adhesion
98 GO:0043280       BP 1.28e-03 4.81e-02 positive regulation of cysteine-type endopeptidase activity involved in apoptotic process
99 GO:0097191       BP 1.28e-03 4.81e-02                                                     extrinsic apoptotic signaling pathway
------------------------------------------------------------------------------------------------------------------------------------
        GOID Ontology   Pvalue      FDR                                        Term
1 GO:0005201       MF 5.32e-07 1.47e-04 extracellular matrix structural constituent
2 GO:0010997       MF 1.95e-06 3.86e-04          anaphase-promoting complex binding
3 GO:0005520       MF 8.07e-05 1.12e-02          insulin-like growth factor binding
4 GO:0050840       MF 1.77e-04 1.64e-02                extracellular matrix binding
5 GO:0005178       MF 2.67e-04 1.85e-02                            integrin binding
6 GO:0005509       MF 6.15e-04 3.41e-02                         calcium ion binding


###########################################################################################################
#
#					ENSG00000231806	PCAN-R2
#
###########################################################################################################

         GOID Ontology   Pvalue      FDR                                           Term
1  GO:0007283       BP 2.93e-10 1.57e-07                                spermatogenesis
2  GO:0007062       BP 3.89e-07 2.38e-04                      sister chromatid cohesion
3  GO:2000647       BP 1.95e-06 1.76e-03 negative regulation of stem cell proliferation
4  GO:0000070       BP 9.99e-05 1.22e-02           mitotic sister chromatid segregation
5  GO:0044458       BP 8.07e-05 1.22e-02                         motile cilium assembly
6  GO:0051301       BP 9.46e-05 1.22e-02                                  cell division
7  GO:0060046       BP 6.57e-05 1.35e-02                regulation of acrosome reaction
8  GO:0007342       BP 1.55e-04 2.13e-02         fusion of sperm to egg plasma membrane
9  GO:0007093       BP 3.38e-04 2.30e-02                  mitotic cell cycle checkpoint
10 GO:0007286       BP 3.09e-04 2.30e-02                          spermatid development
11 GO:0021591       BP 2.99e-04 2.30e-02                 ventricular system development
12 GO:0060271       BP 2.78e-04 2.30e-02                           cilium morphogenesis
13 GO:0051294       BP 4.66e-04 3.84e-02           establishment of spindle orientation
-------------------------------------------------------------------------------------------
for MF:
[1] "could not find anything!"


###########################################################################################################
#
#					ENSG00000214548	MEG3
#
###########################################################################################################


         GOID Ontology   Pvalue      FDR                                                                               Term
1  GO:0007565       BP 1.28e-15 1.10e-12                                                                   female pregnancy
2  GO:0030198       BP 1.35e-12 6.87e-10                                                  extracellular matrix organization
3  GO:0030574       BP 9.26e-13 6.87e-10                                                         collagen catabolic process
4  GO:0031424       BP 2.65e-08 1.13e-05                                                                     keratinization
5  GO:0060397       BP 7.14e-08 2.04e-05                      JAK-STAT cascade involved in growth hormone signaling pathway
6  GO:0022617       BP 1.00e-07 3.41e-05                                                   extracellular matrix disassembly
7  GO:0035987       BP 2.31e-07 5.89e-05                                                    endodermal cell differentiation
8  GO:0048048       BP 3.55e-07 7.25e-05                                                        embryonic eye morphogenesis
9  GO:0046881       BP 1.95e-06 3.31e-04                      positive regulation of follicle-stimulating hormone secretion
10 GO:0030199       BP 3.06e-06 3.90e-04                                                       collagen fibril organization
11 GO:0070208       BP 2.90e-06 3.90e-04                                                        protein heterotrimerization
12 GO:0070234       BP 1.95e-06 4.17e-04                                    positive regulation of T cell apoptotic process
13 GO:0007155       BP 4.86e-06 5.51e-04                                                                      cell adhesion
14 GO:0001541       BP 6.15e-06 6.27e-04                                                       ovarian follicle development
15 GO:0007186       BP 3.68e-06 6.34e-04                                       G-protein coupled receptor signaling pathway
16 GO:0001501       BP 9.76e-06 9.05e-04                                                        skeletal system development
17 GO:0015671       BP 7.44e-06 1.07e-03                                                                   oxygen transport
18 GO:0042060       BP 8.76e-06 1.08e-03                                                                      wound healing
19 GO:0070268       BP 5.52e-06 1.24e-03                                                                      cornification
20 GO:0001503       BP 1.90e-05 1.55e-03                                                                       ossification
21 GO:0071230       BP 1.98e-05 1.55e-03                                           cellular response to amino acid stimulus
22 GO:0007399       BP 2.70e-05 1.97e-03                                                         nervous system development
23 GO:0007292       BP 3.90e-05 3.34e-03                                                           female gamete generation
24 GO:0016486       BP 3.90e-05 3.34e-03                                                         peptide hormone processing
25 GO:0030325       BP 3.90e-05 3.34e-03                                                          adrenal gland development
26 GO:0050911       BP 5.86e-05 4.18e-03             detection of chemical stimulus involved in sensory perception of smell
27 GO:0007267       BP 5.08e-05 5.71e-03                                                                cell-cell signaling
28 GO:0032725       BP 6.57e-05 6.57e-03 positive regulation of granulocyte macrophage colony-stimulating factor production
29 GO:0001890       BP 1.07e-04 7.03e-03                                                               placenta development
30 GO:0032940       BP 1.04e-04 7.08e-03                                                                  secretion by cell
31 GO:0044267       BP 1.42e-04 9.07e-03                                                 cellular protein metabolic process
32 GO:0006703       BP 1.55e-04 9.47e-03                                                      estrogen biosynthetic process
33 GO:0001649       BP 1.70e-04 1.00e-02                                                         osteoblast differentiation
34 GO:0043542       BP 1.77e-04 1.00e-02                                                         endothelial cell migration
35 GO:0007608       BP 1.96e-04 1.12e-02                                                        sensory perception of smell
36 GO:0043434       BP 2.69e-04 1.44e-02                                                        response to peptide hormone
37 GO:0030540       BP 4.66e-04 1.81e-02                                                       female genitalia development
38 GO:0033278       BP 4.66e-04 1.81e-02                                                     cell proliferation in midbrain
39 GO:0060065       BP 3.94e-04 1.81e-02                                                                 uterus development
40 GO:0061370       BP 4.66e-04 1.81e-02                                                  testosterone biosynthetic process
41 GO:0071248       BP 4.66e-04 1.81e-02                                                     cellular response to metal ion
42 GO:0099054       BP 4.66e-04 1.81e-02                                                                presynapse assembly
43 GO:0007165       BP 3.76e-04 1.83e-02                                                                signal transduction
44 GO:0006694       BP 5.24e-04 1.95e-02                                                       steroid biosynthetic process
45 GO:0042541       BP 4.66e-04 2.16e-02                                                    hemoglobin biosynthetic process
46 GO:0071800       BP 4.66e-04 2.16e-02                                                                  podosome assembly
47 GO:1900747       BP 4.66e-04 2.16e-02        negative regulation of vascular endothelial growth factor signaling pathway
48 GO:0034446       BP 6.59e-04 2.80e-02                                        substrate adhesion-dependent cell spreading
49 GO:0043277       BP 6.40e-04 2.80e-02                                                           apoptotic cell clearance
50 GO:0061038       BP 9.24e-04 2.85e-02                                                               uterus morphogenesis
51 GO:0061312       BP 9.24e-04 2.85e-02                                BMP signaling pathway involved in heart development
52 GO:0000413       BP 8.33e-04 3.37e-02                                              protein peptidyl-prolyl isomerization
53 GO:0001957       BP 9.24e-04 3.37e-02                                                       intramembranous ossification
54 GO:0032964       BP 9.24e-04 3.37e-02                                                      collagen biosynthetic process
55 GO:0048642       BP 9.24e-04 3.37e-02                          negative regulation of skeletal muscle tissue development
56 GO:0002062       BP 1.04e-03 3.45e-02                                                        chondrocyte differentiation
57 GO:0030154       BP 1.05e-03 3.45e-02                                                               cell differentiation
58 GO:0043524       BP 1.02e-03 3.45e-02                                    negative regulation of neuron apoptotic process
59 GO:0008284       BP 1.21e-03 3.59e-02                                          positive regulation of cell proliferation
60 GO:0042326       BP 1.16e-03 3.71e-02                                             negative regulation of phosphorylation
61 GO:0006898       BP 1.23e-03 3.79e-02                                                      receptor-mediated endocytosis
62 GO:0043687       BP 1.28e-03 3.83e-02                                            post-translational protein modification
63 GO:0010700       BP 1.53e-03 3.87e-02                                    negative regulation of norepinephrine secretion
64 GO:0021520       BP 1.53e-03 3.87e-02                                   spinal cord motor neuron cell fate specification
65 GO:0036465       BP 1.53e-03 3.87e-02                                                         synaptic vesicle recycling
66 GO:0045026       BP 1.53e-03 3.87e-02                                                             plasma membrane fusion
67 GO:0055009       BP 1.53e-03 3.87e-02                                         atrial cardiac muscle tissue morphogenesis
68 GO:0001960       BP 1.53e-03 4.05e-02                         negative regulation of cytokine-mediated signaling pathway
69 GO:0045650       BP 1.53e-03 4.05e-02                                  negative regulation of macrophage differentiation
70 GO:0046426       BP 1.55e-03 4.05e-02                                            negative regulation of JAK-STAT cascade
71 GO:0048672       BP 1.53e-03 4.05e-02                                        positive regulation of collateral sprouting
72 GO:0048705       BP 1.41e-03 4.05e-02                                                      skeletal system morphogenesis
73 GO:0015884       BP 1.53e-03 4.29e-02                                                               folic acid transport
74 GO:0002040       BP 2.19e-03 4.99e-02                                                             sprouting angiogenesis
75 GO:0019221       BP 2.30e-03 4.99e-02                                                cytokine-mediated signaling pathway
76 GO:0030168       BP 2.20e-03 4.99e-02                                                                platelet activation
77 GO:0033622       BP 2.27e-03 4.99e-02                                                                integrin activation
78 GO:0060068       BP 2.27e-03 4.99e-02                                                                 vagina development
79 GO:0060346       BP 2.27e-03 4.99e-02                                                           bone trabecula formation
80 GO:0061077       BP 2.03e-03 4.99e-02                                                 chaperone-mediated protein folding
81 GO:2000774       BP 2.27e-03 4.99e-02                                         positive regulation of cellular senescence
---------------------------------------------------------------------------------------------------------------------------------
         GOID Ontology   Pvalue      FDR                                                   Term
1  GO:0005179       MF 8.19e-17 2.06e-14                                       hormone activity
2  GO:0005201       MF 5.32e-07 1.18e-04            extracellular matrix structural constituent
3  GO:0048407       MF 8.21e-07 1.18e-04                 platelet-derived growth factor binding
4  GO:0005178       MF 3.96e-06 3.80e-04                                       integrin binding
5  GO:0005528       MF 7.44e-06 5.35e-04                                          FK506 binding
6  GO:0004930       MF 6.71e-06 5.72e-04                    G-protein coupled receptor activity
7  GO:0005344       MF 4.78e-06 5.72e-04                            oxygen transporter activity
8  GO:0002020       MF 2.80e-05 1.62e-03                                       protease binding
9  GO:0004222       MF 4.66e-05 2.24e-03                          metalloendopeptidase activity
10 GO:0005518       MF 7.04e-05 2.90e-03                                       collagen binding
11 GO:0004984       MF 5.86e-05 3.75e-03                            olfactory receptor activity
12 GO:0008237       MF 1.19e-04 4.28e-03                              metallopeptidase activity
13 GO:0019825       MF 9.36e-05 4.72e-03                                         oxygen binding
14 GO:0001968       MF 1.48e-04 4.73e-03                                    fibronectin binding
15 GO:0020037       MF 1.15e-04 4.83e-03                                           heme binding
16 GO:0005044       MF 2.69e-04 7.73e-03                            scavenger receptor activity
17 GO:0034711       MF 4.66e-04 1.22e-02                                        inhibin binding
18 GO:0005509       MF 6.15e-04 1.36e-02                                    calcium ion binding
19 GO:0016853       MF 5.91e-04 1.36e-02                                     isomerase activity
20 GO:0004871       MF 4.34e-04 1.59e-02                             signal transducer activity
21 GO:0003755       MF 8.33e-04 1.71e-02           peptidyl-prolyl cis-trans isomerase activity
22 GO:0005125       MF 8.51e-04 3.06e-02                                      cytokine activity
23 GO:0005149       MF 6.40e-04 3.82e-02                         interleukin-1 receptor binding
24 GO:0005506       MF 1.40e-03 3.85e-02                                       iron ion binding
25 GO:0008504       MF 1.53e-03 3.85e-02           monoamine transmembrane transporter activity
26 GO:0048018       MF 1.38e-03 3.85e-02                              receptor agonist activity
27 GO:0008517       MF 9.24e-04 4.02e-02                        folic acid transporter activity
28 GO:0016176       MF 2.27e-03 4.36e-02 superoxide-generating NADPH oxidase activator activity
29 GO:0043236       MF 2.52e-03 4.42e-02                                        laminin binding
30 GO:0046332       MF 2.61e-03 4.42e-02                                           SMAD binding
31 GO:0005539       MF 2.87e-03 4.59e-02                              glycosaminoglycan binding
32 GO:0008083       MF 3.11e-03 4.68e-02                                 growth factor activity
33 GO:0050840       MF 3.25e-03 4.68e-02                           extracellular matrix binding


###########################################################################################################
#
#					ENSG00000249859	PVT1
#
###########################################################################################################

         GOID Ontology   Pvalue      FDR                                                                 Term
1  GO:0006351       BP 6.78e-11 2.49e-08                                         transcription, DNA-templated
2  GO:0006355       BP 6.08e-11 2.49e-08                           regulation of transcription, DNA-templated
3  GO:0050896       BP 8.34e-07 6.89e-04                                                 response to stimulus
4  GO:0071371       BP 1.91e-05 7.90e-03                           cellular response to gonadotropin stimulus
5  GO:0000122       BP 5.39e-05 1.53e-02 negative regulation of transcription from RNA polymerase II promoter
6  GO:0051923       BP 3.79e-05 2.09e-02                                                            sulfation
7  GO:0097267       BP 3.79e-05 2.09e-02                                       omega-hydroxylase P450 pathway
8  GO:0009952       BP 9.64e-05 2.65e-02                             anterior/posterior pattern specification
9  GO:0006068       BP 1.04e-04 2.88e-02                                            ethanol catabolic process
10 GO:0019216       BP 8.28e-05 2.88e-02                                regulation of lipid metabolic process
11 GO:0021513       BP 4.66e-04 4.81e-02                                spinal cord dorsal/ventral patterning
12 GO:0021517       BP 4.66e-04 4.81e-02                                      ventral spinal cord development
13 GO:0021631       BP 4.66e-04 4.81e-02                                            optic nerve morphogenesis
14 GO:0021696       BP 4.66e-04 4.81e-02                                      cerebellar cortex morphogenesis
15 GO:0045893       BP 3.42e-04 4.81e-02                  positive regulation of transcription, DNA-templated
16 GO:0048856       BP 5.08e-04 4.81e-02                                     anatomical structure development
17 GO:0043401       BP 5.71e-04 4.87e-02                           steroid hormone mediated signaling pathway
--------------------------------------------------------------------------------------------------------------------------------------------
         GOID Ontology   Pvalue      FDR                                                                                            Term
1  GO:0003676       MF 6.14e-20 1.53e-17                                                                            nucleic acid binding
2  GO:0003677       MF 6.46e-16 8.05e-14                                                                                     DNA binding
3  GO:0046872       MF 4.84e-09 4.01e-07                                                                               metal ion binding
4  GO:0003700       MF 3.68e-07 2.29e-05                                    transcription factor activity, sequence-specific DNA binding
5  GO:0043565       MF 2.23e-04 1.19e-02                                                                   sequence-specific DNA binding
6  GO:0003707       MF 3.99e-04 1.77e-02                                                               steroid hormone receptor activity
7  GO:0017150       MF 4.66e-04 2.32e-02                                                           tRNA dihydrouridine synthase activity
8  GO:0000981       MF 4.62e-04 2.36e-02                  RNA polymerase II transcription factor activity, sequence-specific DNA binding
9  GO:0004930       MF 6.01e-04 2.36e-02                                                             G-protein coupled receptor activity
10 GO:0008527       MF 3.94e-04 2.36e-02                                                                         taste receptor activity
11 GO:0030284       MF 4.66e-04 2.36e-02                                                                      estrogen receptor activity
12 GO:0004879       MF 1.04e-03 2.65e-02 RNA polymerase II transcription factor activity, ligand-activated sequence-specific DNA binding
13 GO:0033038       MF 9.67e-04 2.65e-02                                                                  bitter taste receptor activity
14 GO:0004984       MF 1.25e-03 2.89e-02                                                                     olfactory receptor activity
15 GO:0003723       MF 1.07e-03 4.43e-02                                                                                     RNA binding
16 GO:0004062       MF 1.55e-04 4.80e-02                                                                  aryl sulfotransferase activity
