# Supplementary material for: Measures of co-expression for improved function prediction of long non-coding RNAs
Source: BMC Bioinformatics. 2018 Dec 19;19:533. doi: 10.1186/s12859-018-2546-y (PMC6300029; doi:10.1186/s12859-018-2546-y)
Supplement: Supplementary file 3 — Table S2. Predicted annotations from Additional file 3: Table S1 for lncRNAs found in PubMed, illustrated with selected PubMed references. (TXT 435 kb) [file 12859_2018_2546_MOESM3_ESM.txt]

[1] "========================================================================="
[1] "The data from Table S2:"
   Symbol       EnsemblID         GO                                           dd
2 HLTF-AS1 ENSG00000239718 GO:0007186 G-protein coupled receptor signaling pathway
[1] "========================================================================="

[1] "++++++++++++++++++++++++++++++++++++++++++++++++++++++++++++++++++++++++++++++++++++++++++++++++++++++++++++"
[1] "The enrichment output from LNCRNA2GOA:"
         GOID Ontology   Pvalue      FDR                                                                                                             Term
1  GO:0042073       BP 8.74e-14 5.71e-11                                                                                           intraciliary transport
2  GO:0007049       BP 5.41e-09 1.77e-06                                                                                                       cell cycle
3  GO:0035735       BP 1.16e-07 3.59e-05                                                          intraciliary transport involved in cilium morphogenesis
4  GO:0006260       BP 4.67e-07 5.21e-05                                                                                                  DNA replication
5  GO:0006281       BP 3.22e-07 5.21e-05                                                                                                       DNA repair
6  GO:0006974       BP 4.78e-07 5.21e-05                                                                         cellular response to DNA damage stimulus
7  GO:0051301       BP 2.95e-07 5.21e-05                                                                                                    cell division
8  GO:0000042       BP 8.08e-07 1.67e-04                                                                                       protein targeting to Golgi
9  GO:0046907       BP 8.70e-07 1.78e-04                                                                                          intracellular transport
10 GO:0000082       BP 2.33e-06 2.18e-04                                                                            G1/S transition of mitotic cell cycle
11 GO:0006364       BP 1.38e-05 1.13e-03                                                                                                  rRNA processing
12 GO:0016925       BP 2.50e-05 1.63e-03                                                                                              protein sumoylation
13 GO:0006270       BP 3.29e-05 1.95e-03                                                                                       DNA replication initiation
14 GO:0042276       BP 3.90e-05 1.96e-03                                                                                error-prone translesion synthesis
15 GO:0030030       BP 2.54e-05 2.63e-03                                                                                     cell projection organization
16 GO:0060271       BP 8.26e-06 3.92e-03                                                                                             cilium morphogenesis
17 GO:0051028       BP 1.70e-04 7.40e-03                                                                                                   mRNA transport
18 GO:0001833       BP 1.55e-04 9.61e-03                                                                               inner cell mass cell proliferation
19 GO:0006359       BP 2.99e-04 1.15e-02                                                     regulation of transcription from RNA polymerase III promoter
20 GO:0006362       BP 2.48e-04 1.40e-02                                                          transcription elongation from RNA polymerase I promoter
21 GO:0007099       BP 3.94e-04 1.43e-02                                                                                            centriole replication
22 GO:0051436       BP 1.63e-04 1.43e-02                          negative regulation of ubiquitin-protein ligase activity involved in mitotic cell cycle
23 GO:0006363       BP 2.91e-04 1.50e-02                                                                    termination of RNA polymerase I transcription
24 GO:0006361       BP 3.90e-04 1.73e-02                                                          transcription initiation from RNA polymerase I promoter
25 GO:0051437       BP 2.46e-04 1.89e-02 positive regulation of ubiquitin-protein ligase activity involved in regulation of mitotic cell cycle transition
26 GO:0090266       BP 4.66e-04 1.93e-02                                                     regulation of mitotic cell cycle spindle assembly checkpoint
27 GO:0031145       BP 3.33e-04 2.27e-02                                                           anaphase-promoting complex-dependent catabolic process
28 GO:0000086       BP 1.07e-03 2.79e-02                                                                            G2/M transition of mitotic cell cycle
29 GO:0006310       BP 1.06e-03 2.79e-02                                                                                                DNA recombination
30 GO:0006406       BP 1.06e-03 2.79e-02                                                                                         mRNA export from nucleus
31 GO:0006999       BP 9.24e-04 2.79e-02                                                                                        nuclear pore organization
32 GO:0008150       BP 9.41e-04 2.79e-02                                                                                               biological_process
33 GO:0042254       BP 9.47e-04 2.79e-02                                                                                              ribosome biogenesis
34 GO:0048478       BP 9.24e-04 2.79e-02                                                                                      replication fork protection
35 GO:0071539       BP 7.93e-04 3.08e-02                                                                               protein localization to centrosome
36 GO:0097711       BP 8.93e-04 3.26e-02                                                                                       ciliary basal body docking
37 GO:0016569       BP 6.36e-04 3.55e-02                                                                                           chromatin modification
38 GO:0006283       BP 1.53e-03 3.70e-02                                                                 transcription-coupled nucleotide-excision repair
39 GO:1900264       BP 1.53e-03 3.70e-02                                                      positive regulation of DNA-directed DNA polymerase activity
40 GO:0006355       BP 1.65e-03 3.85e-02                                                                       regulation of transcription, DNA-templated
41 GO:0032201       BP 1.90e-03 4.13e-02                                                           telomere maintenance via semi-conservative replication
42 GO:1900034       BP 1.86e-03 4.13e-02                                                                          regulation of cellular response to heat
43 GO:0000733       BP 2.27e-03 4.20e-02                                                                                          DNA strand renaturation
44 GO:0006351       BP 2.26e-03 4.20e-02                                                                                     transcription, DNA-templated
45 GO:0034475       BP 2.27e-03 4.20e-02                                                                                       U4 snRNA 3'-end processing
46 GO:0051026       BP 2.27e-03 4.20e-02                                                                                                 chiasma assembly
47 GO:0046784       BP 1.53e-03 4.74e-02                                                                         viral mRNA export from host cell nucleus
[1] "++++++++++++++++++++++++++++++++++++++++++++++++++++++++++++++++++++++++++++++++++++++++++++++++++++++++++++"


[1] "========================================================================="
[1] "The data from Table S2:"
  Symbol       EnsemblID         GO                                                                   dd
4  MALAT1 ENSG00000251562 GO:0045944 positive regulation of transcription from RNA polymerase II promoter
[1] "========================================================================="

[1] "++++++++++++++++++++++++++++++++++++++++++++++++++++++++++++++++++++++++++++++++++++++++++++++++++++++++++++"
[1] "The enrichment output from LNCRNA2GOA:"
         GOID Ontology   Pvalue      FDR                                                                               Term
1  GO:0006811       BP 2.57e-15 2.16e-12                                                                      ion transport
2  GO:0007588       BP 5.63e-13 2.36e-10                                                                          excretion
3  GO:0055085       BP 4.11e-11 1.15e-08                                                            transmembrane transport
4  GO:0006511       BP 1.25e-10 8.70e-08                                      ubiquitin-dependent protein catabolic process
5  GO:0071947       BP 2.98e-10 8.70e-08 protein deubiquitination involved in ubiquitin-dependent protein catabolic process
6  GO:1904037       BP 2.98e-10 8.70e-08                           positive regulation of epithelial cell apoptotic process
7  GO:0015698       BP 7.84e-10 1.65e-07                                                          inorganic anion transport
8  GO:0016579       BP 2.14e-08 4.69e-06                                                           protein deubiquitination
9  GO:0006814       BP 3.06e-08 5.15e-06                                                               sodium ion transport
10 GO:0006810       BP 4.62e-08 5.55e-06                                                                          transport
11 GO:0010107       BP 4.04e-08 5.55e-06                                                               potassium ion import
12 GO:0034220       BP 9.33e-08 9.80e-06                                                        ion transmembrane transport
13 GO:0015747       BP 1.20e-07 1.12e-05                                                                    urate transport
14 GO:0043252       BP 3.09e-07 2.60e-05                                         sodium-independent organic anion transport
15 GO:0033572       BP 5.53e-08 4.50e-05                                                              transferrin transport
16 GO:0015991       BP 1.70e-07 4.60e-05                                            ATP hydrolysis coupled proton transport
17 GO:0090383       BP 1.70e-07 4.60e-05                                                            phagosome acidification
18 GO:0015992       BP 5.10e-07 1.04e-04                                                                   proton transport
19 GO:1903825       BP 1.63e-06 1.18e-04                                               organic acid transmembrane transport
20 GO:0021889       BP 1.95e-06 1.26e-04                                         olfactory bulb interneuron differentiation
21 GO:0016241       BP 1.03e-06 1.68e-04                                                       regulation of macroautophagy
22 GO:0006813       BP 4.04e-06 2.42e-04                                                            potassium ion transport
23 GO:0036376       BP 7.72e-06 4.06e-04                                                        sodium ion export from cell
24 GO:0090662       BP 1.91e-05 9.45e-04                                     ATP hydrolysis coupled transmembrane transport
25 GO:1990573       BP 3.79e-05 1.77e-03                                        potassium ion import across plasma membrane
26 GO:0098656       BP 6.16e-05 2.72e-03                                                      anion transmembrane transport
27 GO:0008286       BP 3.01e-05 4.08e-03                                                 insulin receptor signaling pathway
28 GO:0006508       BP 3.46e-05 6.05e-03                                                                        proteolysis
29 GO:0010248       BP 2.19e-04 8.77e-03             establishment or maintenance of transmembrane electrochemical gradient
30 GO:0000184       BP 6.54e-05 9.40e-03                nuclear-transcribed mRNA catabolic process, nonsense-mediated decay
31 GO:0006614       BP 8.28e-05 9.40e-03                        SRP-dependent cotranslational protein targeting to membrane
32 GO:0032981       BP 8.59e-05 9.40e-03                                 mitochondrial respiratory chain complex I assembly
33 GO:0071805       BP 2.51e-04 9.59e-03                                              potassium ion transmembrane transport
34 GO:0007155       BP 4.75e-04 1.53e-02                                                                      cell adhesion
35 GO:0015812       BP 4.66e-04 1.53e-02                                                  gamma-aminobutyric acid transport
36 GO:0072164       BP 4.66e-04 1.53e-02                                                     mesonephric tubule development
37 GO:1903779       BP 4.37e-04 1.53e-02                                                   regulation of cardiac conduction
38 GO:0008152       BP 1.40e-04 1.99e-02                                                                  metabolic process
39 GO:0034765       BP 6.80e-04 2.04e-02                                          regulation of ion transmembrane transport
40 GO:0035725       BP 7.93e-04 2.22e-02                                                 sodium ion transmembrane transport
41 GO:1903959       BP 7.93e-04 2.22e-02                                        regulation of anion transmembrane transport
42 GO:0006120       BP 2.42e-04 2.35e-02                               mitochondrial electron transport, NADH to ubiquinone
43 GO:0006413       BP 3.08e-04 2.45e-02                                                           translational initiation
44 GO:0019083       BP 2.83e-04 2.45e-02                                                                viral transcription
45 GO:0030148       BP 2.42e-04 2.95e-02                                                  sphingolipid biosynthetic process
46 GO:0010842       BP 1.38e-03 3.52e-02                                                             retina layer formation
47 GO:0016338       BP 1.38e-03 3.52e-02 calcium-independent cell-cell adhesion via plasma membrane cell-adhesion molecules
48 GO:0043623       BP 1.38e-03 3.52e-02                                                  cellular protein complex assembly
49 GO:0003337       BP 1.53e-03 3.57e-02         mesenchymal to epithelial transition involved in metanephros morphogenesis
50 GO:0021796       BP 1.53e-03 3.57e-02                                                    cerebral cortex regionalization
51 GO:0044341       BP 1.53e-03 3.57e-02                                               sodium-dependent phosphate transport
52 GO:0010633       BP 5.08e-04 3.70e-02                                   negative regulation of epithelial cell migration
53 GO:0019509       BP 4.66e-04 3.79e-02                         L-methionine biosynthetic process from methylthioadenosine
54 GO:0034316       BP 4.66e-04 3.79e-02                    negative regulation of Arp2/3 complex-mediated actin nucleation
55 GO:0006820       BP 1.90e-03 4.31e-02                                                                    anion transport
56 GO:0048268       BP 6.40e-04 4.73e-02                                                             clathrin coat assembly
57 GO:0016139       BP 4.66e-04 4.98e-02                                                        glycoside catabolic process
[1] "++++++++++++++++++++++++++++++++++++++++++++++++++++++++++++++++++++++++++++++++++++++++++++++++++++++++++++"


[1] "========================================================================="
[1] "The data from Table S2:"
       Symbol       EnsemblID         GO                                                                     dd
5 LOC100505782 ENSG00000234859 GO:0050911 detection of chemical stimulus involved in sensory perception of smell
[1] "========================================================================="

[1] "++++++++++++++++++++++++++++++++++++++++++++++++++++++++++++++++++++++++++++++++++++++++++++++++++++++++++++"
[1] "The enrichment output from LNCRNA2GOA:"
          GOID Ontology   Pvalue      FDR                                                                                         Term
1   GO:0032964       BP 0.00e+00 0.00e+00                                                                collagen biosynthetic process
2   GO:0030199       BP 1.72e-14 9.17e-12                                                                 collagen fibril organization
3   GO:0030574       BP 2.44e-14 9.17e-12                                                                   collagen catabolic process
4   GO:0030198       BP 1.47e-11 4.14e-09                                                            extracellular matrix organization
5   GO:0035115       BP 2.28e-10 5.14e-08                                                             embryonic forelimb morphogenesis
6   GO:0001503       BP 1.32e-08 2.49e-06                                                                                 ossification
7   GO:0007155       BP 2.15e-08 3.46e-06                                                                                cell adhesion
8   GO:0040037       BP 3.55e-07 5.00e-05                   negative regulation of fibroblast growth factor receptor signaling pathway
9   GO:0060272       BP 8.21e-07 1.03e-04                                                       embryonic skeletal joint morphogenesis
10  GO:0001649       BP 2.13e-06 2.00e-04                                                                   osteoblast differentiation
11  GO:0001957       BP 1.95e-06 2.00e-04                                                                 intramembranous ossification
12  GO:0060351       BP 1.95e-06 2.00e-04                            cartilage development involved in endochondral bone morphogenesis
13  GO:0001568       BP 2.13e-06 2.08e-04                                                                     blood vessel development
14  GO:0061029       BP 2.90e-06 2.51e-04                                                        eyelid development in camera-type eye
15  GO:0001525       BP 5.13e-06 4.12e-04                                                                                 angiogenesis
16  GO:0043542       BP 6.59e-06 4.95e-04                                                                   endothelial cell migration
17  GO:0035116       BP 8.34e-06 5.52e-04                                                             embryonic hindlimb morphogenesis
18  GO:0035987       BP 8.34e-06 5.52e-04                                                              endodermal cell differentiation
19  GO:0001501       BP 9.76e-06 6.10e-04                                                                  skeletal system development
20  GO:0048704       BP 1.32e-05 7.80e-04                                                      embryonic skeletal system morphogenesis
21  GO:0007275       BP 1.39e-05 7.84e-04                                                           multicellular organism development
22  GO:0002063       BP 1.58e-05 8.47e-04                                                                      chondrocyte development
23  GO:0007565       BP 9.74e-07 9.24e-04                                                                             female pregnancy
24  GO:0022617       BP 1.86e-05 9.52e-04                                                             extracellular matrix disassembly
25  GO:0001656       BP 2.31e-05 1.13e-03                                                                      metanephros development
26  GO:0048701       BP 2.77e-05 1.30e-03                                                     embryonic cranial skeleton morphogenesis
27  GO:0006898       BP 3.26e-05 1.36e-03                                                                receptor-mediated endocytosis
28  GO:0030326       BP 3.26e-05 1.36e-03                                                                 embryonic limb morphogenesis
29  GO:0043589       BP 3.79e-05 1.52e-03                                                                           skin morphogenesis
30  GO:0042733       BP 5.14e-05 1.99e-03                                                                embryonic digit morphogenesis
31  GO:0060348       BP 2.89e-05 2.08e-03                                                                             bone development
32  GO:0032330       BP 6.57e-05 2.47e-03                                                    regulation of chondrocyte differentiation
33  GO:0001942       BP 7.12e-05 2.58e-03                                                                    hair follicle development
34  GO:0006024       BP 6.16e-05 3.90e-03                                                       glycosaminoglycan biosynthetic process
35  GO:0048041       BP 6.44e-05 3.90e-03                                                                      focal adhesion assembly
36  GO:0006027       BP 1.48e-04 5.20e-03                                                          glycosaminoglycan catabolic process
37  GO:0090179       BP 1.55e-04 5.28e-03                                 planar cell polarity pathway involved in neural tube closure
38  GO:0048705       BP 1.07e-04 5.58e-03                                                                skeletal system morphogenesis
39  GO:0007267       BP 2.15e-04 6.67e-03                                                                          cell-cell signaling
40  GO:0009268       BP 2.19e-04 6.67e-03                                                                               response to pH
41  GO:0010952       BP 2.19e-04 6.67e-03                                                    positive regulation of peptidase activity
42  GO:0061045       BP 2.19e-04 6.67e-03                                                         negative regulation of wound healing
43  GO:0043434       BP 2.69e-04 7.75e-03                                                                  response to peptide hormone
44  GO:0071230       BP 2.69e-04 7.75e-03                                                     cellular response to amino acid stimulus
45  GO:0006865       BP 2.17e-04 7.77e-03                                                                         amino acid transport
46  GO:1901222       BP 1.91e-05 9.08e-03                                                        regulation of NIK/NF-kappaB signaling
47  GO:0045766       BP 3.39e-04 9.55e-03                                                          positive regulation of angiogenesis
48  GO:0042476       BP 3.90e-04 1.05e-02                                                                                odontogenesis
49  GO:0045765       BP 4.48e-04 1.12e-02                                                                   regulation of angiogenesis
50  GO:0060021       BP 4.43e-04 1.12e-02                                                                           palate development
51  GO:0072498       BP 4.66e-04 1.12e-02                                                         embryonic skeletal joint development
52  GO:0072675       BP 4.66e-04 1.12e-02                                                                            osteoclast fusion
53  GO:1900020       BP 4.66e-04 1.12e-02                                             positive regulation of protein kinase C activity
54  GO:0030214       BP 5.08e-04 1.19e-02                                                                 hyaluronan catabolic process
55  GO:0031424       BP 5.21e-04 1.20e-02                                                                               keratinization
56  GO:0060323       BP 3.79e-05 1.20e-02                                                                           head morphogenesis
57  GO:0060325       BP 3.38e-04 1.21e-02                                                                           face morphogenesis
58  GO:0032461       BP 3.94e-04 1.23e-02                                               positive regulation of protein oligomerization
59  GO:0032802       BP 6.57e-05 1.25e-02                                  low-density lipoprotein particle receptor catabolic process
60  GO:0072583       BP 6.44e-05 1.25e-02                                                               clathrin-dependent endocytosis
61  GO:0015014       BP 4.66e-04 1.34e-02 heparan sulfate proteoglycan biosynthetic process, polysaccharide chain biosynthetic process
62  GO:1903232       BP 4.66e-04 1.34e-02                                                                          melanosome assembly
63  GO:0009952       BP 7.46e-04 1.68e-02                                                     anterior/posterior pattern specification
64  GO:0032332       BP 7.93e-04 1.75e-02                                           positive regulation of chondrocyte differentiation
65  GO:0006508       BP 8.44e-04 1.83e-02                                                                                  proteolysis
66  GO:0032914       BP 9.24e-04 1.91e-02                           positive regulation of transforming growth factor beta1 production
67  GO:0048642       BP 9.24e-04 1.91e-02                                    negative regulation of skeletal muscle tissue development
68  GO:0048515       BP 9.24e-04 2.18e-02                                                                    spermatid differentiation
69  GO:0050808       BP 1.28e-03 2.56e-02                                                                         synapse organization
70  GO:0034605       BP 1.55e-03 2.86e-02                                                                    cellular response to heat
71  GO:0045198       BP 1.53e-03 2.86e-02                                       establishment of epithelial cell apical/basal polarity
72  GO:0048251       BP 1.53e-03 2.86e-02                                                                       elastic fiber assembly
73  GO:0048341       BP 1.53e-03 2.86e-02                                                                  paraxial mesoderm formation
74  GO:0001658       BP 1.28e-03 2.87e-02                                             branching involved in ureteric bud morphogenesis
75  GO:0008584       BP 1.64e-03 2.92e-02                                                                       male gonad development
76  GO:0043588       BP 1.70e-03 2.99e-02                                                                             skin development
77  GO:0009954       BP 1.90e-03 3.14e-02                                                            proximal/distal pattern formation
78  GO:0010595       BP 1.86e-03 3.14e-02                                            positive regulation of endothelial cell migration
79  GO:0032967       BP 1.90e-03 3.14e-02                                         positive regulation of collagen biosynthetic process
80  GO:0043113       BP 1.90e-03 3.14e-02                                                                          receptor clustering
81  GO:0001822       BP 1.90e-03 3.42e-02                                                                           kidney development
82  GO:0002040       BP 2.19e-03 3.51e-02                                                                       sprouting angiogenesis
83  GO:0035313       BP 2.27e-03 3.51e-02                                                  wound healing, spreading of epidermal cells
84  GO:0060068       BP 2.27e-03 3.51e-02                                                                           vagina development
85  GO:0060346       BP 2.27e-03 3.51e-02                                                                     bone trabecula formation
86  GO:0071493       BP 2.27e-03 3.51e-02                                                                    cellular response to UV-B
87  GO:0006687       BP 2.03e-03 3.59e-02                                                          glycosphingolipid metabolic process
88  GO:0035108       BP 2.19e-03 3.59e-02                                                                           limb morphogenesis
89  GO:0046512       BP 2.27e-03 3.59e-02                                                             sphingosine biosynthetic process
90  GO:0016255       BP 1.53e-03 3.63e-02                                                          attachment of GPI anchor to protein
91  GO:0090103       BP 2.52e-03 3.78e-02                                                                        cochlea morphogenesis
92  GO:0010800       BP 2.87e-03 4.30e-02                                    positive regulation of peptidyl-threonine phosphorylation
93  GO:2000134       BP 2.87e-03 4.30e-02                                 negative regulation of G1/S transition of mitotic cell cycle
94  GO:0002544       BP 3.16e-03 4.44e-02                                                                chronic inflammatory response
95  GO:0006048       BP 3.16e-03 4.44e-02                                                 UDP-N-acetylglucosamine biosynthetic process
96  GO:0048703       BP 3.16e-03 4.44e-02                                                       embryonic viscerocranium morphogenesis
97  GO:0048843       BP 3.16e-03 4.44e-02                              negative regulation of axon extension involved in axon guidance
98  GO:0060119       BP 3.16e-03 4.44e-02                                                          inner ear receptor cell development
99  GO:0001937       BP 3.25e-03 4.51e-02                                        negative regulation of endothelial cell proliferation
100 GO:0051281       BP 3.25e-03 4.52e-02                       positive regulation of release of sequestered calcium ion into cytosol
101 GO:0071277       BP 3.54e-03 4.81e-02                                                             cellular response to calcium ion
102 GO:0010951       BP 3.60e-03 4.84e-02                                                negative regulation of endopeptidase activity
103 GO:0007492       BP 3.66e-03 4.86e-02                                                                         endoderm development
104 GO:0051603       BP 2.61e-03 4.91e-02                                   proteolysis involved in cellular protein catabolic process
[1] "++++++++++++++++++++++++++++++++++++++++++++++++++++++++++++++++++++++++++++++++++++++++++++++++++++++++++++"


[1] "========================================================================="
[1] "The data from Table S2:"
     Symbol       EnsemblID         GO                                                                   dd
6 MIR181A2HG ENSG00000224020 GO:0045944 positive regulation of transcription from RNA polymerase II promoter
[1] "========================================================================="

[1] "++++++++++++++++++++++++++++++++++++++++++++++++++++++++++++++++++++++++++++++++++++++++++++++++++++++++++++"
[1] "The enrichment output from LNCRNA2GOA:"
         GOID Ontology   Pvalue      FDR                                                   Term
1  GO:0006590       BP 0.00e+00 0.00e+00                             thyroid hormone generation
2  GO:0042446       BP 1.63e-06 7.05e-04                           hormone biosynthetic process
3  GO:0009313       BP 8.21e-07 8.58e-04                      oligosaccharide catabolic process
4  GO:0042026       BP 4.78e-06 1.38e-03                                      protein refolding
5  GO:0042403       BP 7.72e-06 1.67e-03                      thyroid hormone metabolic process
6  GO:0098656       BP 6.16e-05 1.08e-02                          anion transmembrane transport
7  GO:0006820       BP 8.07e-05 1.18e-02                                        anion transport
8  GO:0030878       BP 1.22e-04 1.53e-02                              thyroid gland development
9  GO:0007608       BP 1.96e-04 2.14e-02                            sensory perception of smell
10 GO:0045717       BP 1.55e-04 2.26e-02 negative regulation of fatty acid biosynthetic process
11 GO:0050896       BP 2.36e-04 2.29e-02                                   response to stimulus
12 GO:0006811       BP 4.47e-04 3.39e-02                                          ion transport
13 GO:0071107       BP 4.66e-04 3.39e-02                        response to parathyroid hormone
14 GO:0071681       BP 4.66e-04 3.39e-02                 cellular response to indole-3-methanol
15 GO:0051453       BP 7.42e-04 4.99e-02                         regulation of intracellular pH
[1] "++++++++++++++++++++++++++++++++++++++++++++++++++++++++++++++++++++++++++++++++++++++++++++++++++++++++++++"


[1] "========================================================================="
[1] "The data from Table S2:"
       Symbol       EnsemblID         GO                               dd
7 LOC102031319 ENSG00000229327 GO:0014059 regulation of dopamine secretion
[1] "========================================================================="

[1] "++++++++++++++++++++++++++++++++++++++++++++++++++++++++++++++++++++++++++++++++++++++++++++++++++++++++++++"
[1] "The enrichment output from LNCRNA2GOA:"
          GOID Ontology   Pvalue      FDR                                                                       Term
1   GO:0032964       BP 0.00e+00 0.00e+00                                              collagen biosynthetic process
2   GO:0030574       BP 2.44e-14 1.43e-11                                                 collagen catabolic process
3   GO:0030199       BP 1.31e-12 5.10e-10                                               collagen fibril organization
4   GO:0030198       BP 1.47e-11 5.77e-09                                          extracellular matrix organization
5   GO:0035115       BP 1.29e-08 3.05e-06                                           embryonic forelimb morphogenesis
6   GO:0007155       BP 2.15e-08 5.04e-06                                                              cell adhesion
7   GO:0043542       BP 1.70e-07 2.86e-05                                                 endothelial cell migration
8   GO:0040037       BP 3.55e-07 5.24e-05 negative regulation of fibroblast growth factor receptor signaling pathway
9   GO:0060272       BP 8.21e-07 1.08e-04                                     embryonic skeletal joint morphogenesis
10  GO:0022617       BP 1.49e-06 1.76e-04                                           extracellular matrix disassembly
11  GO:0001957       BP 1.95e-06 1.92e-04                                               intramembranous ossification
12  GO:0060351       BP 1.95e-06 1.92e-04          cartilage development involved in endochondral bone morphogenesis
13  GO:0001649       BP 2.13e-06 1.93e-04                                                 osteoblast differentiation
14  GO:0001503       BP 1.94e-06 2.08e-04                                                               ossification
15  GO:0001525       BP 5.13e-06 5.01e-04                                                               angiogenesis
16  GO:0032461       BP 7.44e-06 6.85e-04                             positive regulation of protein oligomerization
17  GO:0035987       BP 8.34e-06 6.98e-04                                            endodermal cell differentiation
18  GO:0035116       BP 8.34e-06 7.02e-04                                           embryonic hindlimb morphogenesis
19  GO:0001501       BP 9.76e-06 7.62e-04                                                skeletal system development
20  GO:0007275       BP 1.39e-05 1.02e-03                                         multicellular organism development
21  GO:0002063       BP 1.58e-05 1.09e-03                                                    chondrocyte development
22  GO:0001656       BP 2.31e-05 1.36e-03                                                    metanephros development
23  GO:0001568       BP 3.26e-05 1.74e-03                                                   blood vessel development
24  GO:0006898       BP 3.26e-05 1.74e-03                                              receptor-mediated endocytosis
25  GO:0043589       BP 3.79e-05 1.93e-03                                                         skin morphogenesis
26  GO:0030326       BP 3.26e-05 2.40e-03                                               embryonic limb morphogenesis
27  GO:0045766       BP 4.66e-05 2.89e-03                                        positive regulation of angiogenesis
28  GO:0042733       BP 5.14e-05 3.03e-03                                              embryonic digit morphogenesis
29  GO:0032330       BP 6.57e-05 3.21e-03                                  regulation of chondrocyte differentiation
30  GO:0001942       BP 7.12e-05 3.34e-03                                                  hair follicle development
31  GO:0045948       BP 1.58e-05 6.38e-03                            positive regulation of translational initiation
32  GO:0070935       BP 1.58e-05 6.38e-03                                         3'-UTR-mediated mRNA stabilization
33  GO:0006027       BP 1.48e-04 6.67e-03                                        glycosaminoglycan catabolic process
34  GO:0090179       BP 1.55e-04 6.72e-03               planar cell polarity pathway involved in neural tube closure
35  GO:0044267       BP 1.42e-04 7.30e-03                                         cellular protein metabolic process
36  GO:0006865       BP 2.17e-04 7.78e-03                                                       amino acid transport
37  GO:0009268       BP 2.19e-04 7.78e-03                                                             response to pH
38  GO:0010952       BP 2.19e-04 7.78e-03                                  positive regulation of peptidase activity
39  GO:0048704       BP 1.94e-04 7.78e-03                                    embryonic skeletal system morphogenesis
40  GO:0061045       BP 2.19e-04 7.78e-03                                       negative regulation of wound healing
41  GO:0007492       BP 2.11e-04 8.33e-03                                                       endoderm development
42  GO:0043434       BP 2.69e-04 8.99e-03                                                response to peptide hormone
43  GO:0071230       BP 2.69e-04 8.99e-03                                   cellular response to amino acid stimulus
44  GO:0001822       BP 3.01e-04 9.80e-03                                                         kidney development
45  GO:0045765       BP 4.48e-04 1.27e-02                                                 regulation of angiogenesis
46  GO:0072498       BP 4.66e-04 1.27e-02                                       embryonic skeletal joint development
47  GO:0072675       BP 4.66e-04 1.27e-02                                                          osteoclast fusion
48  GO:1900020       BP 4.66e-04 1.27e-02                           positive regulation of protein kinase C activity
49  GO:0060348       BP 3.62e-04 1.29e-02                                                           bone development
50  GO:0030214       BP 5.08e-04 1.35e-02                                               hyaluronan catabolic process
51  GO:2000379       BP 3.38e-04 1.35e-02           positive regulation of reactive oxygen species metabolic process
52  GO:1903232       BP 4.66e-04 1.43e-02                                                        melanosome assembly
53  GO:0055093       BP 5.08e-04 1.46e-02                                                      response to hyperoxia
54  GO:0042060       BP 6.58e-04 1.83e-02                                                              wound healing
55  GO:0016477       BP 6.82e-04 1.86e-02                                                             cell migration
56  GO:0009952       BP 7.46e-04 1.90e-02                                   anterior/posterior pattern specification
57  GO:0032332       BP 7.93e-04 1.98e-02                         positive regulation of chondrocyte differentiation
58  GO:0007267       BP 8.33e-04 2.03e-02                                                        cell-cell signaling
59  GO:0006024       BP 9.32e-04 2.14e-02                                     glycosaminoglycan biosynthetic process
60  GO:0032914       BP 9.24e-04 2.14e-02         positive regulation of transforming growth factor beta1 production
61  GO:0048515       BP 9.24e-04 2.14e-02                                                  spermatid differentiation
62  GO:0006508       BP 8.44e-04 2.15e-02                                                                proteolysis
63  GO:0048642       BP 9.24e-04 2.29e-02                  negative regulation of skeletal muscle tissue development
64  GO:0001658       BP 1.28e-03 2.82e-02                           branching involved in ureteric bud morphogenesis
65  GO:0050808       BP 1.28e-03 2.82e-02                                                       synapse organization
66  GO:0032526       BP 1.28e-03 2.84e-02                                                  response to retinoic acid
67  GO:0043687       BP 1.28e-03 2.84e-02                                    post-translational protein modification
68  GO:0071300       BP 1.33e-03 2.91e-02                                         cellular response to retinoic acid
69  GO:0048705       BP 1.41e-03 3.02e-02                                              skeletal system morphogenesis
70  GO:0030335       BP 1.45e-03 3.06e-02                                      positive regulation of cell migration
71  GO:0000904       BP 1.53e-03 3.09e-02                             cell morphogenesis involved in differentiation
72  GO:0008285       BP 1.49e-03 3.09e-02                                  negative regulation of cell proliferation
73  GO:0034605       BP 1.55e-03 3.09e-02                                                  cellular response to heat
74  GO:0045198       BP 1.53e-03 3.09e-02                     establishment of epithelial cell apical/basal polarity
75  GO:0048341       BP 1.53e-03 3.18e-02                                                paraxial mesoderm formation
76  GO:0008584       BP 1.64e-03 3.21e-02                                                     male gonad development
77  GO:0048041       BP 1.63e-03 3.25e-02                                                    focal adhesion assembly
78  GO:0043588       BP 1.70e-03 3.28e-02                                                           skin development
79  GO:0009954       BP 1.90e-03 3.47e-02                                          proximal/distal pattern formation
80  GO:0010595       BP 1.86e-03 3.47e-02                          positive regulation of endothelial cell migration
81  GO:0032967       BP 1.90e-03 3.47e-02                       positive regulation of collagen biosynthetic process
82  GO:0043113       BP 1.90e-03 3.47e-02                                                        receptor clustering
83  GO:0002040       BP 2.19e-03 3.65e-02                                                     sprouting angiogenesis
84  GO:0006687       BP 2.03e-03 3.65e-02                                        glycosphingolipid metabolic process
85  GO:0035108       BP 2.19e-03 3.65e-02                                                         limb morphogenesis
86  GO:0035313       BP 2.27e-03 3.65e-02                                wound healing, spreading of epidermal cells
87  GO:0046512       BP 2.27e-03 3.65e-02                                           sphingosine biosynthetic process
88  GO:0060068       BP 2.27e-03 3.65e-02                                                         vagina development
89  GO:0060346       BP 2.27e-03 3.65e-02                                                   bone trabecula formation
90  GO:0071493       BP 2.27e-03 3.65e-02                                                  cellular response to UV-B
91  GO:0072075       BP 2.27e-03 3.67e-02                                         metanephric mesenchyme development
92  GO:0034613       BP 2.03e-03 3.68e-02                                              cellular protein localization
93  GO:0090103       BP 2.52e-03 3.96e-02                                                      cochlea morphogenesis
94  GO:0031424       BP 2.58e-03 3.99e-02                                                             keratinization
95  GO:0051603       BP 2.61e-03 3.99e-02                 proteolysis involved in cellular protein catabolic process
96  GO:0010800       BP 2.87e-03 4.17e-02                  positive regulation of peptidyl-threonine phosphorylation
97  GO:0048146       BP 2.82e-03 4.17e-02                            positive regulation of fibroblast proliferation
98  GO:2000134       BP 2.87e-03 4.17e-02               negative regulation of G1/S transition of mitotic cell cycle
99  GO:0002544       BP 3.16e-03 4.28e-02                                              chronic inflammatory response
100 GO:0010863       BP 3.16e-03 4.28e-02                            positive regulation of phospholipase C activity
101 GO:0034405       BP 3.16e-03 4.28e-02                                             response to fluid shear stress
102 GO:0048806       BP 3.16e-03 4.28e-02                                                      genitalia development
103 GO:0048843       BP 3.16e-03 4.28e-02            negative regulation of axon extension involved in axon guidance
104 GO:0060021       BP 3.16e-03 4.28e-02                                                         palate development
105 GO:0001937       BP 3.25e-03 4.30e-02                      negative regulation of endothelial cell proliferation
106 GO:0051281       BP 3.25e-03 4.30e-02     positive regulation of release of sequestered calcium ion into cytosol
107 GO:0048703       BP 3.16e-03 4.51e-02                                     embryonic viscerocranium morphogenesis
108 GO:0060119       BP 3.16e-03 4.51e-02                                        inner ear receptor cell development
109 GO:0030178       BP 3.54e-03 4.58e-02                               negative regulation of Wnt signaling pathway
110 GO:0071277       BP 3.54e-03 4.58e-02                                           cellular response to calcium ion
111 GO:0010951       BP 3.60e-03 4.61e-02                              negative regulation of endopeptidase activity
112 GO:0006910       BP 4.17e-03 4.92e-02                                                  phagocytosis, recognition
113 GO:0016055       BP 3.95e-03 4.92e-02                                                      Wnt signaling pathway
114 GO:0031638       BP 4.17e-03 4.92e-02                                                         zymogen activation
115 GO:0043068       BP 4.17e-03 4.92e-02                               positive regulation of programmed cell death
116 GO:0046474       BP 4.17e-03 4.92e-02                                   glycerophospholipid biosynthetic process
117 GO:0048048       BP 4.17e-03 4.92e-02                                                embryonic eye morphogenesis
118 GO:0060394       BP 4.17e-03 4.92e-02     negative regulation of pathway-restricted SMAD protein phosphorylation
[1] "++++++++++++++++++++++++++++++++++++++++++++++++++++++++++++++++++++++++++++++++++++++++++++++++++++++++++++"


[1] "========================================================================="
[1] "The data from Table S2:"
    Symbol       EnsemblID         GO                                                                   dd
10 LOC401585 ENSG00000231566 GO:0000122 negative regulation of transcription from RNA polymerase II promoter
[1] "========================================================================="

[1] "++++++++++++++++++++++++++++++++++++++++++++++++++++++++++++++++++++++++++++++++++++++++++++++++++++++++++++"
[1] "The enrichment output from LNCRNA2GOA:"
          GOID Ontology   Pvalue      FDR                                                                                                      Term
1   GO:0032964       BP 0.00e+00 0.00e+00                                                                             collagen biosynthetic process
2   GO:0030574       BP 2.19e-21 1.39e-18                                                                                collagen catabolic process
3   GO:0030198       BP 1.01e-20 4.28e-18                                                                         extracellular matrix organization
4   GO:0030199       BP 1.25e-18 3.95e-16                                                                              collagen fibril organization
5   GO:0044267       BP 1.48e-10 3.76e-08                                                                        cellular protein metabolic process
6   GO:0007155       BP 2.15e-08 4.37e-06                                                                                             cell adhesion
7   GO:0019511       BP 2.42e-08 4.37e-06                                                                            peptidyl-proline hydroxylation
8   GO:0051301       BP 1.12e-08 1.12e-05                                                                                             cell division
9   GO:0001503       BP 1.72e-07 2.71e-05                                                                                              ossification
10  GO:0035987       BP 2.31e-07 3.25e-05                                                                           endodermal cell differentiation
11  GO:0043588       BP 4.06e-07 5.14e-05                                                                                          skin development
12  GO:0001501       BP 1.28e-06 1.47e-04                                                                               skeletal system development
13  GO:0022617       BP 1.49e-06 1.57e-04                                                                          extracellular matrix disassembly
14  GO:0001568       BP 2.13e-06 2.07e-04                                                                                  blood vessel development
15  GO:0010952       BP 2.90e-06 2.44e-04                                                                 positive regulation of peptidase activity
16  GO:0070208       BP 2.90e-06 2.44e-04                                                                               protein heterotrimerization
17  GO:0006024       BP 3.06e-06 3.54e-04                                                                    glycosaminoglycan biosynthetic process
18  GO:0000278       BP 8.17e-07 4.08e-04                                                                                        mitotic cell cycle
19  GO:0007049       BP 1.30e-06 4.34e-04                                                                                                cell cycle
20  GO:0043687       BP 5.76e-06 4.56e-04                                                                   post-translational protein modification
21  GO:0042060       BP 8.76e-06 6.52e-04                                                                                             wound healing
22  GO:0007062       BP 3.96e-06 9.90e-04                                                                                 sister chromatid cohesion
23  GO:0001525       BP 2.75e-05 1.83e-03                                                                                              angiogenesis
24  GO:0016477       BP 2.66e-05 1.83e-03                                                                                            cell migration
25  GO:0006508       BP 3.46e-05 3.09e-03                                                                                               proteolysis
26  GO:0048048       BP 6.57e-05 3.96e-03                                                                               embryonic eye morphogenesis
27  GO:0032967       BP 8.07e-05 4.64e-03                                                      positive regulation of collagen biosynthetic process
28  GO:0010466       BP 9.59e-05 5.27e-03                                                                 negative regulation of peptidase activity
29  GO:0010951       BP 1.02e-04 5.27e-03                                                             negative regulation of endopeptidase activity
30  GO:0032963       BP 1.04e-04 5.27e-03                                                                                collagen metabolic process
31  GO:0000281       BP 2.77e-05 5.54e-03                                                                                       mitotic cytokinesis
32  GO:0090103       BP 1.22e-04 5.95e-03                                                                                     cochlea morphogenesis
33  GO:0030324       BP 1.29e-04 6.04e-03                                                                                          lung development
34  GO:0003323       BP 1.55e-04 6.75e-03                                                                        type B pancreatic cell development
35  GO:0090179       BP 1.55e-04 6.75e-03                                              planar cell polarity pathway involved in neural tube closure
36  GO:0000082       BP 1.82e-04 7.41e-03                                                                     G1/S transition of mitotic cell cycle
37  GO:0043542       BP 1.77e-04 7.41e-03                                                                                endothelial cell migration
38  GO:0001958       BP 1.48e-04 9.53e-03                                                                                 endochondral ossification
39  GO:0006027       BP 1.48e-04 9.53e-03                                                                       glycosaminoglycan catabolic process
40  GO:0048146       BP 2.69e-04 1.03e-02                                                           positive regulation of fibroblast proliferation
41  GO:0071230       BP 2.69e-04 1.03e-02                                                                  cellular response to amino acid stimulus
42  GO:0022038       BP 6.57e-05 1.10e-02                                                                               corpus callosum development
43  GO:0061036       BP 2.99e-04 1.11e-02                                                              positive regulation of cartilage development
44  GO:0007399       BP 9.01e-05 1.29e-02                                                                                nervous system development
45  GO:0050900       BP 3.94e-04 1.42e-02                                                                                       leukocyte migration
46  GO:0017185       BP 4.66e-04 1.49e-02                                                                             peptidyl-lysine hydroxylation
47  GO:0033088       BP 4.66e-04 1.49e-02                                            negative regulation of immature T cell proliferation in thymus
48  GO:0043615       BP 4.66e-04 1.49e-02                                                                                  astrocyte cell migration
49  GO:0050680       BP 4.79e-04 1.49e-02                                                      negative regulation of epithelial cell proliferation
50  GO:0051302       BP 4.66e-04 1.49e-02                                                                               regulation of cell division
51  GO:0055114       BP 4.82e-04 1.49e-02                                                                               oxidation-reduction process
52  GO:0030214       BP 5.08e-04 1.51e-02                                                                              hyaluronan catabolic process
53  GO:0030501       BP 5.12e-04 1.51e-02                                                                positive regulation of bone mineralization
54  GO:0001578       BP 1.22e-04 1.53e-02                                                                              microtubule bundle formation
55  GO:0006635       BP 1.74e-04 1.93e-02                                                                                 fatty acid beta-oxidation
56  GO:0030203       BP 3.90e-04 1.93e-02                                                                       glycosaminoglycan metabolic process
57  GO:0042476       BP 3.90e-04 1.93e-02                                                                                             odontogenesis
58  GO:0007160       BP 7.01e-04 2.02e-02                                                                                      cell-matrix adhesion
59  GO:0007565       BP 7.46e-04 2.10e-02                                                                                          female pregnancy
60  GO:0007267       BP 8.33e-04 2.25e-02                                                                                       cell-cell signaling
61  GO:0010757       BP 9.24e-04 2.25e-02                                                             negative regulation of plasminogen activation
62  GO:0046813       BP 9.24e-04 2.25e-02                                                          receptor-mediated virion attachment to host cell
63  GO:0048841       BP 9.24e-04 2.25e-02                                                    regulation of axon extension involved in axon guidance
64  GO:0060449       BP 9.24e-04 2.25e-02                                                                 bud elongation involved in lung branching
65  GO:0097485       BP 9.24e-04 2.25e-02                                                                                neuron projection guidance
66  GO:0050708       BP 6.40e-04 2.56e-02                                                                           regulation of protein secretion
67  GO:0006085       BP 4.66e-04 2.74e-02                                                                           acetyl-CoA biosynthetic process
68  GO:0007052       BP 3.90e-04 2.74e-02                                                                              mitotic spindle organization
69  GO:0007059       BP 4.43e-04 2.74e-02                                                                                    chromosome segregation
70  GO:0010389       BP 4.43e-04 2.74e-02                                                       regulation of G2/M transition of mitotic cell cycle
71  GO:0042493       BP 4.29e-04 2.74e-02                                                                                          response to drug
72  GO:0043392       BP 2.91e-04 2.74e-02                                                                        negative regulation of DNA binding
73  GO:0060997       BP 3.94e-04 2.74e-02                                                                             dendritic spine morphogenesis
74  GO:0071205       BP 4.66e-04 2.74e-02                                                      protein localization to juxtaparanode region of axon
75  GO:0001649       BP 1.19e-03 2.78e-02                                                                                osteoblast differentiation
76  GO:0042326       BP 1.16e-03 2.78e-02                                                                    negative regulation of phosphorylation
77  GO:0097009       BP 5.08e-04 2.82e-02                                                                                        energy homeostasis
78  GO:0045444       BP 1.24e-03 2.86e-02                                                                                  fat cell differentiation
79  GO:0001502       BP 1.38e-03 3.02e-02                                                                                    cartilage condensation
80  GO:0001960       BP 1.53e-03 3.02e-02                                                negative regulation of cytokine-mediated signaling pathway
81  GO:0008285       BP 1.49e-03 3.02e-02                                                                 negative regulation of cell proliferation
82  GO:0021785       BP 1.53e-03 3.02e-02                                                                        branchiomotor neuron axon guidance
83  GO:0045198       BP 1.53e-03 3.02e-02                                                    establishment of epithelial cell apical/basal polarity
84  GO:0060113       BP 1.53e-03 3.02e-02                                                                   inner ear receptor cell differentiation
85  GO:0060907       BP 1.53e-03 3.02e-02                                                     positive regulation of macrophage cytokine production
86  GO:0072001       BP 1.38e-03 3.02e-02                                                                                  renal system development
87  GO:0072205       BP 1.53e-03 3.02e-02                                                                   metanephric collecting duct development
88  GO:0007080       BP 5.82e-04 3.05e-02                                                                       mitotic metaphase plate congression
89  GO:0007413       BP 6.40e-04 3.05e-02                                                                                      axonal fasciculation
90  GO:2000311       BP 6.40e-04 3.05e-02 regulation of alpha-amino-3-hydroxy-5-methyl-4-isoxazole propionate selective glutamate receptor activity
91  GO:0009611       BP 1.74e-03 3.39e-02                                                                                      response to wounding
92  GO:0010862       BP 1.86e-03 3.56e-02                                    positive regulation of pathway-restricted SMAD protein phosphorylation
93  GO:0014070       BP 8.42e-04 3.66e-02                                                                       response to organic cyclic compound
94  GO:0051726       BP 8.42e-04 3.66e-02                                                                                  regulation of cell cycle
95  GO:0010564       BP 9.24e-04 3.70e-02                                                                          regulation of cell cycle process
96  GO:0035965       BP 9.24e-04 3.70e-02                                                                         cardiolipin acyl-chain remodeling
97  GO:0031290       BP 9.67e-04 3.72e-02                                                                       retinal ganglion cell axon guidance
98  GO:0061077       BP 2.03e-03 3.83e-02                                                                        chaperone-mediated protein folding
99  GO:0007411       BP 2.23e-03 4.11e-02                                                                                             axon guidance
100 GO:0042035       BP 2.27e-03 4.11e-02                                                               regulation of cytokine biosynthetic process
101 GO:0060346       BP 2.27e-03 4.11e-02                                                                                  bone trabecula formation
102 GO:0009083       BP 1.16e-03 4.16e-02                                                               branched-chain amino acid catabolic process
103 GO:0050771       BP 1.16e-03 4.16e-02                                                                       negative regulation of axonogenesis
104 GO:0030913       BP 1.53e-03 4.93e-02                                                                               paranodal junction assembly
105 GO:0042756       BP 1.53e-03 4.93e-02                                                                                         drinking behavior
106 GO:0060074       BP 1.53e-03 4.93e-02                                                                                        synapse maturation
[1] "++++++++++++++++++++++++++++++++++++++++++++++++++++++++++++++++++++++++++++++++++++++++++++++++++++++++++++"


[1] "========================================================================="
[1] "The data from Table S2:"
   Symbol       EnsemblID         GO                                           dd
12 DIO2-AS1 ENSG00000258766 GO:0007186 G-protein coupled receptor signaling pathway
[1] "========================================================================="

[1] "++++++++++++++++++++++++++++++++++++++++++++++++++++++++++++++++++++++++++++++++++++++++++++++++++++++++++++"
[1] "The enrichment output from LNCRNA2GOA:"
         GOID Ontology   Pvalue      FDR                                                                               Term
1  GO:0006590       BP 0.00e+00 0.00e+00                                                         thyroid hormone generation
2  GO:0006511       BP 7.21e-15 3.61e-12                                      ubiquitin-dependent protein catabolic process
3  GO:0016579       BP 6.32e-12 1.58e-09                                                           protein deubiquitination
4  GO:0071947       BP 2.98e-10 3.73e-08 protein deubiquitination involved in ubiquitin-dependent protein catabolic process
5  GO:1904037       BP 2.98e-10 3.73e-08                           positive regulation of epithelial cell apoptotic process
6  GO:0006508       BP 2.32e-07 2.33e-05                                                                        proteolysis
7  GO:0042446       BP 1.63e-06 6.78e-04                                                       hormone biosynthetic process
8  GO:0042026       BP 4.78e-06 1.38e-03                                                                  protein refolding
9  GO:0042403       BP 7.72e-06 1.67e-03                                                  thyroid hormone metabolic process
10 GO:0007608       BP 4.22e-05 7.29e-03                                                        sensory perception of smell
11 GO:0050896       BP 6.41e-05 7.91e-03                                                               response to stimulus
12 GO:0098656       BP 6.16e-05 7.91e-03                                                      anion transmembrane transport
13 GO:0006820       BP 8.07e-05 8.72e-03                                                                    anion transport
14 GO:0030878       BP 1.22e-04 1.17e-02                                                          thyroid gland development
15 GO:0006811       BP 1.59e-04 1.56e-02                                                                      ion transport
16 GO:0045717       BP 1.55e-04 1.56e-02                             negative regulation of fatty acid biosynthetic process
17 GO:0050911       BP 2.86e-04 2.47e-02             detection of chemical stimulus involved in sensory perception of smell
18 GO:0042742       BP 3.08e-04 2.57e-02                                                      defense response to bacterium
19 GO:0071107       BP 4.66e-04 2.99e-02                                                    response to parathyroid hormone
20 GO:0071681       BP 4.66e-04 2.99e-02                                             cellular response to indole-3-methanol
21 GO:0051453       BP 7.42e-04 4.42e-02                                                     regulation of intracellular pH
22 GO:0009967       BP 1.00e-03 4.91e-02                                         positive regulation of signal transduction
23 GO:0042744       BP 9.67e-04 4.91e-02                                                hydrogen peroxide catabolic process
24 GO:0060022       BP 9.24e-04 4.91e-02                                                            hard palate development
[1] "++++++++++++++++++++++++++++++++++++++++++++++++++++++++++++++++++++++++++++++++++++++++++++++++++++++++++++"


[1] "========================================================================="
[1] "The data from Table S2:"
       Symbol       EnsemblID         GO                                                                   dd
14 B4GALT1-AS1 ENSG00000233554 GO:0045944 positive regulation of transcription from RNA polymerase II promoter
[1] "========================================================================="

[1] "++++++++++++++++++++++++++++++++++++++++++++++++++++++++++++++++++++++++++++++++++++++++++++++++++++++++++++"
[1] "The enrichment output from LNCRNA2GOA:"
         GOID Ontology   Pvalue      FDR                                                             Term
1  GO:0007283       BP 4.63e-08 1.27e-05                                                  spermatogenesis
2  GO:0051321       BP 3.73e-08 1.27e-05                                               meiotic cell cycle
3  GO:0007049       BP 9.20e-08 6.14e-05                                                       cell cycle
4  GO:0006281       BP 3.22e-07 1.06e-04                                                       DNA repair
5  GO:0006974       BP 4.78e-07 1.06e-04                         cellular response to DNA damage stimulus
6  GO:0030030       BP 3.77e-06 6.29e-04                                     cell projection organization
7  GO:0000724       BP 2.74e-05 3.66e-03          double-strand break repair via homologous recombination
8  GO:0016925       BP 2.50e-05 5.09e-03                                              protein sumoylation
9  GO:0044597       BP 1.91e-05 9.45e-03                                   daunorubicin metabolic process
10 GO:0044598       BP 1.91e-05 9.45e-03                                    doxorubicin metabolic process
11 GO:0018095       BP 6.57e-05 1.01e-02                                        protein polyglutamylation
12 GO:0051301       BP 9.46e-05 1.05e-02                                                    cell division
13 GO:0002250       BP 6.25e-05 1.62e-02                                         adaptive immune response
14 GO:0034145       BP 6.57e-05 1.62e-02    positive regulation of toll-like receptor 4 signaling pathway
15 GO:0031297       BP 1.77e-04 2.17e-02                                      replication fork processing
16 GO:0043968       BP 3.94e-04 3.76e-02                                          histone H2A acetylation
17 GO:0002376       BP 3.35e-04 3.84e-02                                            immune system process
18 GO:0010606       BP 4.66e-04 3.84e-02 positive regulation of cytoplasmic mRNA processing body assembly
19 GO:0034121       BP 4.66e-04 3.84e-02               regulation of toll-like receptor signaling pathway
20 GO:0035336       BP 4.66e-04 3.84e-02                      long-chain fatty-acyl-CoA metabolic process
21 GO:0042711       BP 2.99e-04 3.84e-02                                                maternal behavior
22 GO:0055089       BP 2.19e-04 3.84e-02                                           fatty acid homeostasis
23 GO:0071361       BP 3.94e-04 3.84e-02                                     cellular response to ethanol
24 GO:0071799       BP 4.66e-04 3.84e-02                    cellular response to prostaglandin D stimulus
[1] "++++++++++++++++++++++++++++++++++++++++++++++++++++++++++++++++++++++++++++++++++++++++++++++++++++++++++++"


[1] "========================================================================="
[1] "The data from Table S2:"
     Symbol       EnsemblID         GO                                                                   dd
15 LINC01011 ENSG00000244041 GO:0045944 positive regulation of transcription from RNA polymerase II promoter
[1] "========================================================================="

[1] "++++++++++++++++++++++++++++++++++++++++++++++++++++++++++++++++++++++++++++++++++++++++++++++++++++++++++++"
[1] "The enrichment output from LNCRNA2GOA:"
         GOID Ontology   Pvalue      FDR                                                                    Term
1  GO:0006351       BP 7.95e-13 8.29e-10                                            transcription, DNA-templated
2  GO:0006355       BP 2.37e-12 1.24e-09                              regulation of transcription, DNA-templated
3  GO:0043161       BP 2.61e-08 9.06e-06       proteasome-mediated ubiquitin-dependent protein catabolic process
4  GO:0000398       BP 1.21e-07 4.34e-05                                          mRNA splicing, via spliceosome
5  GO:0072673       BP 1.95e-06 4.19e-04                                             lamellipodium morphogenesis
6  GO:0045893       BP 3.12e-06 6.29e-04                     positive regulation of transcription, DNA-templated
7  GO:0061024       BP 3.62e-06 6.29e-04                                                   membrane organization
8  GO:0045892       BP 4.62e-06 6.89e-04                     negative regulation of transcription, DNA-templated
9  GO:0070936       BP 7.23e-06 1.11e-03                                       protein K48-linked ubiquitination
10 GO:0006334       BP 3.01e-05 3.49e-03                                                     nucleosome assembly
11 GO:0016567       BP 3.79e-05 3.60e-03                                                  protein ubiquitination
12 GO:0016569       BP 3.62e-05 3.60e-03                                                  chromatin modification
13 GO:0045944       BP 2.77e-05 3.71e-03    positive regulation of transcription from RNA polymerase II promoter
14 GO:0010629       BP 4.59e-05 5.47e-03                                  negative regulation of gene expression
15 GO:0010390       BP 6.57e-05 5.71e-03                                              histone monoubiquitination
16 GO:0006997       BP 9.99e-05 7.44e-03                                                    nucleus organization
17 GO:0016197       BP 9.47e-05 7.44e-03                                                     endosomal transport
18 GO:0006875       BP 7.72e-06 9.02e-03                                          cellular metal ion homeostasis
19 GO:0006366       BP 1.13e-04 1.10e-02                           transcription from RNA polymerase II promoter
20 GO:1901215       BP 1.98e-05 1.16e-02                                     negative regulation of neuron death
21 GO:0007064       BP 2.19e-04 1.43e-02                                       mitotic sister chromatid cohesion
22 GO:0036258       BP 2.91e-04 1.78e-02                                            multivesicular body assembly
23 GO:0070979       BP 2.11e-04 1.81e-02                                       protein K11-linked ubiquitination
24 GO:0006342       BP 4.48e-04 1.91e-02                                                     chromatin silencing
25 GO:0006349       BP 5.08e-04 1.91e-02                     regulation of gene expression by genetic imprinting
26 GO:0006620       BP 4.66e-04 1.91e-02                         posttranslational protein targeting to membrane
27 GO:0007379       BP 4.66e-04 1.91e-02                                                   segment specification
28 GO:0030100       BP 5.12e-04 1.91e-02                                               regulation of endocytosis
29 GO:0035336       BP 4.66e-04 1.91e-02                             long-chain fatty-acyl-CoA metabolic process
30 GO:0040029       BP 5.08e-04 1.91e-02                               regulation of gene expression, epigenetic
31 GO:0042634       BP 4.66e-04 1.91e-02                                                regulation of hair cycle
32 GO:0043631       BP 4.66e-04 1.91e-02                                                     RNA polyadenylation
33 GO:0051220       BP 4.66e-04 1.91e-02                                     cytoplasmic sequestering of protein
34 GO:0060216       BP 5.08e-04 1.91e-02                                                  definitive hemopoiesis
35 GO:0007062       BP 2.67e-04 2.05e-02                                               sister chromatid cohesion
36 GO:0006397       BP 2.89e-04 2.07e-02                                                         mRNA processing
37 GO:0000920       BP 6.40e-04 2.30e-02                                       cell separation after cytokinesis
38 GO:0007049       BP 4.06e-04 2.38e-02                                                              cell cycle
39 GO:0060761       BP 4.66e-04 2.38e-02                    negative regulation of response to cytokine stimulus
40 GO:0008380       BP 5.45e-04 2.44e-02                                                            RNA splicing
41 GO:0035067       BP 6.57e-05 2.56e-02                              negative regulation of histone acetylation
42 GO:0007034       BP 7.93e-04 2.76e-02                                                      vacuolar transport
43 GO:0008219       BP 6.59e-04 2.83e-02                                                              cell death
44 GO:0043312       BP 6.94e-04 2.87e-02                                                neutrophil degranulation
45 GO:0015031       BP 7.27e-04 2.89e-02                                                       protein transport
46 GO:0051899       BP 9.99e-05 2.92e-02                                                 membrane depolarization
47 GO:0016573       BP 9.32e-04 3.04e-02                                                     histone acetylation
48 GO:0046755       BP 9.24e-04 3.04e-02                                                           viral budding
49 GO:0000122       BP 1.03e-03 3.16e-02    negative regulation of transcription from RNA polymerase II promoter
50 GO:0031647       BP 1.00e-03 3.16e-02                                         regulation of protein stability
51 GO:0010324       BP 9.24e-04 3.44e-02                                                   membrane invagination
52 GO:0038096       BP 1.50e-04 3.49e-02            Fc-gamma receptor signaling pathway involved in phagocytosis
53 GO:0006974       BP 1.17e-03 3.50e-02                                cellular response to DNA damage stimulus
54 GO:0031123       BP 1.53e-03 3.71e-02                                                   RNA 3'-end processing
55 GO:0031468       BP 1.53e-03 3.71e-02                                             nuclear envelope reassembly
56 GO:0031642       BP 1.53e-03 3.71e-02                                      negative regulation of myelination
57 GO:0033555       BP 1.53e-03 3.71e-02                             multicellular organismal response to stress
58 GO:0048679       BP 1.53e-03 3.71e-02                                         regulation of axon regeneration
59 GO:0070389       BP 1.53e-03 3.71e-02                          chaperone cofactor-dependent protein refolding
60 GO:0071786       BP 1.53e-03 3.71e-02                      endoplasmic reticulum tubular network organization
61 GO:0090382       BP 1.53e-03 3.71e-02                                                    phagosome maturation
62 GO:0071902       BP 1.04e-03 3.72e-02         positive regulation of protein serine/threonine kinase activity
63 GO:0006661       BP 1.63e-03 3.87e-02                               phosphatidylinositol biosynthetic process
64 GO:0006306       BP 1.90e-03 4.13e-02                                                         DNA methylation
65 GO:0016070       BP 1.86e-03 4.13e-02                                                   RNA metabolic process
66 GO:0016584       BP 2.27e-03 4.23e-02                                                  nucleosome positioning
67 GO:0033523       BP 2.27e-03 4.23e-02                                              histone H2B ubiquitination
68 GO:0038180       BP 2.27e-03 4.23e-02                                   nerve growth factor signaling pathway
69 GO:0042921       BP 2.27e-03 4.23e-02                               glucocorticoid receptor signaling pathway
70 GO:0043001       BP 2.19e-03 4.23e-02                              Golgi to plasma membrane protein transport
71 GO:0051151       BP 2.27e-03 4.23e-02               negative regulation of smooth muscle cell differentiation
72 GO:1901017       BP 2.27e-03 4.23e-02 negative regulation of potassium ion transmembrane transporter activity
73 GO:0000289       BP 2.91e-04 4.27e-02                        nuclear-transcribed mRNA poly(A) tail shortening
74 GO:0010606       BP 4.66e-04 4.27e-02        positive regulation of cytoplasmic mRNA processing body assembly
75 GO:0006352       BP 2.52e-03 4.60e-02                                 DNA-templated transcription, initiation
76 GO:0048010       BP 1.33e-03 4.62e-02           vascular endothelial growth factor receptor signaling pathway
[1] "++++++++++++++++++++++++++++++++++++++++++++++++++++++++++++++++++++++++++++++++++++++++++++++++++++++++++++"


[1] "========================================================================="
[1] "The data from Table S2:"
   Symbol       EnsemblID         GO                                                                   dd
17   NEAT1 ENSG00000245532 GO:0000122 negative regulation of transcription from RNA polymerase II promoter
[1] "========================================================================="

[1] "++++++++++++++++++++++++++++++++++++++++++++++++++++++++++++++++++++++++++++++++++++++++++++++++++++++++++++"
[1] "The enrichment output from LNCRNA2GOA:"
         GOID Ontology   Pvalue      FDR                                                   Term
1  GO:0006590       BP 0.00e+00 0.00e+00                             thyroid hormone generation
2  GO:0071681       BP 0.00e+00 0.00e+00                 cellular response to indole-3-methanol
3  GO:0042446       BP 1.63e-06 5.34e-04                           hormone biosynthetic process
4  GO:0035635       BP 1.63e-06 1.41e-03                      entry of bacterium into host cell
5  GO:0042026       BP 4.78e-06 1.51e-03                                      protein refolding
6  GO:0042403       BP 7.72e-06 1.90e-03                      thyroid hormone metabolic process
7  GO:0070830       BP 1.92e-05 9.68e-03                     bicellular tight junction assembly
8  GO:0006820       BP 8.07e-05 1.59e-02                                        anion transport
9  GO:0030878       BP 1.22e-04 2.01e-02                              thyroid gland development
10 GO:0045717       BP 1.55e-04 2.18e-02 negative regulation of fatty acid biosynthetic process
11 GO:0007016       BP 1.04e-04 2.47e-02              cytoskeletal anchoring at plasma membrane
[1] "++++++++++++++++++++++++++++++++++++++++++++++++++++++++++++++++++++++++++++++++++++++++++++++++++++++++++++"


[1] "========================================================================="
[1] "The data from Table S2:"
    Symbol       EnsemblID         GO                                                                   dd
19 FLJ31356 ENSG00000229951 GO:0045944 positive regulation of transcription from RNA polymerase II promoter
[1] "========================================================================="

[1] "++++++++++++++++++++++++++++++++++++++++++++++++++++++++++++++++++++++++++++++++++++++++++++++++++++++++++++"
[1] "The enrichment output from LNCRNA2GOA:"
          GOID Ontology   Pvalue      FDR                                                                       Term
1   GO:0042693       BP 0.00e+00 0.00e+00                                                muscle cell fate commitment
2   GO:0003009       BP 2.22e-17 1.11e-14                                                skeletal muscle contraction
3   GO:0007517       BP 5.66e-15 1.89e-12                                                   muscle organ development
4   GO:0006936       BP 4.61e-13 1.15e-10                                                         muscle contraction
5   GO:0007519       BP 8.32e-11 4.58e-08                                         skeletal muscle tissue development
6   GO:0016567       BP 4.49e-08 8.98e-06                                                     protein ubiquitination
7   GO:0007274       BP 1.23e-07 1.53e-05                                        neuromuscular synaptic transmission
8   GO:0048644       BP 1.20e-07 1.53e-05                                                 muscle organ morphogenesis
9   GO:0007271       BP 1.70e-07 1.89e-05                                         synaptic transmission, cholinergic
10  GO:0005980       BP 3.53e-07 3.42e-05                                                 glycogen catabolic process
11  GO:0034765       BP 3.76e-07 3.42e-05                                  regulation of ion transmembrane transport
12  GO:0035914       BP 7.01e-07 5.40e-05                                       skeletal muscle cell differentiation
13  GO:0060078       BP 7.01e-07 5.40e-05                              regulation of postsynaptic membrane potential
14  GO:0030049       BP 2.07e-06 1.38e-04                                                    muscle filament sliding
15  GO:0060415       BP 1.95e-06 1.38e-04                                                muscle tissue morphogenesis
16  GO:0048741       BP 2.24e-06 1.40e-04                                          skeletal muscle fiber development
17  GO:0051149       BP 5.15e-06 3.03e-04                         positive regulation of muscle cell differentiation
18  GO:0061337       BP 9.84e-06 5.47e-04                                                         cardiac conduction
19  GO:0007528       BP 1.58e-05 8.33e-04                                         neuromuscular junction development
20  GO:0005978       BP 5.15e-06 9.57e-04                                              glycogen biosynthetic process
21  GO:0048743       BP 1.91e-05 9.58e-04                   positive regulation of skeletal muscle fiber development
22  GO:0048701       BP 2.77e-05 1.32e-03                                   embryonic cranial skeleton morphogenesis
23  GO:0001778       BP 7.72e-06 1.42e-03                                                     plasma membrane repair
24  GO:0034504       BP 1.92e-05 2.38e-03                                            protein localization to nucleus
25  GO:0045214       BP 6.16e-05 2.80e-03                                                     sarcomere organization
26  GO:0014894       BP 6.57e-05 2.86e-03        response to denervation involved in regulation of muscle adaptation
27  GO:0005977       BP 3.29e-05 3.05e-03                                                 glycogen metabolic process
28  GO:0035556       BP 4.14e-05 3.80e-03                                          intracellular signal transduction
29  GO:0010906       BP 5.05e-05 3.98e-03                                    regulation of glucose metabolic process
30  GO:0006941       BP 1.22e-04 5.10e-03                                                striated muscle contraction
31  GO:0007566       BP 6.15e-06 5.63e-03                                                        embryo implantation
32  GO:0045944       BP 1.02e-05 5.63e-03       positive regulation of transcription from RNA polymerase II promoter
33  GO:0006811       BP 1.59e-04 5.90e-03                                                              ion transport
34  GO:0030239       BP 1.55e-04 5.90e-03                                                         myofibril assembly
35  GO:0043248       BP 1.55e-04 5.90e-03                                                        proteasome assembly
36  GO:0048704       BP 1.94e-04 6.95e-03                                    embryonic skeletal system morphogenesis
37  GO:0070166       BP 1.04e-04 7.17e-03                                                      enamel mineralization
38  GO:0045893       BP 1.15e-04 7.46e-03                        positive regulation of transcription, DNA-templated
39  GO:0043687       BP 1.00e-04 7.47e-03                                    post-translational protein modification
40  GO:0006417       BP 2.03e-04 1.03e-02                                                  regulation of translation
41  GO:0010832       BP 2.99e-04 1.03e-02                             negative regulation of myotube differentiation
42  GO:0042908       BP 3.79e-05 1.21e-02                                                       xenobiotic transport
43  GO:0060314       BP 3.94e-04 1.27e-02         regulation of ryanodine-sensitive calcium-release channel activity
44  GO:0014902       BP 2.19e-04 1.34e-02                                                    myotube differentiation
45  GO:0000303       BP 4.66e-04 1.36e-02                                                     response to superoxide
46  GO:0042391       BP 4.74e-04 1.36e-02                                           regulation of membrane potential
47  GO:0061551       BP 4.66e-04 1.36e-02                                            trigeminal ganglion development
48  GO:0070296       BP 4.66e-04 1.36e-02                               sarcoplasmic reticulum calcium ion transport
49  GO:0006914       BP 6.51e-04 1.81e-02                                                                  autophagy
50  GO:0006163       BP 4.66e-04 1.92e-02                                        purine nucleotide metabolic process
51  GO:0060850       BP 4.66e-04 1.92e-02               regulation of transcription involved in cell fate commitment
52  GO:0009168       BP 5.08e-04 2.02e-02                   purine ribonucleoside monophosphate biosynthetic process
53  GO:0006937       BP 7.93e-04 2.09e-02                                           regulation of muscle contraction
54  GO:0060037       BP 7.93e-04 2.09e-02                                              pharyngeal system development
55  GO:0046033       BP 4.66e-04 2.23e-02                                                      AMP metabolic process
56  GO:1903779       BP 4.37e-04 2.23e-02                                           regulation of cardiac conduction
57  GO:0006366       BP 9.41e-04 2.28e-02                              transcription from RNA polymerase II promoter
58  GO:0032364       BP 9.24e-04 2.28e-02                                                         oxygen homeostasis
59  GO:0042474       BP 9.67e-04 2.28e-02                                                   middle ear morphogenesis
60  GO:1901741       BP 9.67e-04 2.28e-02                                     positive regulation of myoblast fusion
61  GO:0006096       BP 6.59e-04 2.45e-02                                                         glycolytic process
62  GO:0006351       BP 9.69e-05 2.48e-02                                               transcription, DNA-templated
63  GO:0045445       BP 1.16e-03 2.49e-02                                                   myoblast differentiation
64  GO:0045663       BP 1.16e-03 2.49e-02                            positive regulation of myoblast differentiation
65  GO:0046716       BP 1.16e-03 2.49e-02                                           muscle cell cellular homeostasis
66  GO:0008285       BP 1.37e-04 2.51e-02                                  negative regulation of cell proliferation
67  GO:0048538       BP 1.37e-04 2.51e-02                                                         thymus development
68  GO:0007568       BP 1.25e-03 2.56e-02                                                                      aging
69  GO:0009409       BP 1.28e-03 2.56e-02                                                           response to cold
70  GO:0060079       BP 1.33e-03 2.62e-02                                          excitatory postsynaptic potential
71  GO:0006816       BP 1.53e-03 2.64e-02                                                      calcium ion transport
72  GO:0014823       BP 1.41e-03 2.64e-02                                                       response to activity
73  GO:0019227       BP 1.53e-03 2.64e-02                                      neuronal action potential propagation
74  GO:0051289       BP 1.43e-03 2.64e-02                                                protein homotetramerization
75  GO:1901016       BP 1.53e-03 2.64e-02             regulation of potassium ion transmembrane transporter activity
76  GO:2001014       BP 1.53e-03 2.64e-02                         regulation of skeletal muscle cell differentiation
77  GO:0006167       BP 9.24e-04 2.79e-02                                                   AMP biosynthetic process
78  GO:0010830       BP 9.24e-04 2.79e-02                                      regulation of myotube differentiation
79  GO:0051438       BP 9.24e-04 2.79e-02                       regulation of ubiquitin-protein transferase activity
80  GO:0090190       BP 6.40e-04 2.87e-02    positive regulation of branching involved in ureteric bud morphogenesis
81  GO:0060048       BP 1.70e-03 2.88e-02                                                 cardiac muscle contraction
82  GO:0009653       BP 1.07e-03 3.06e-02                                         anatomical structure morphogenesis
83  GO:0007520       BP 7.93e-04 3.09e-02                                                            myoblast fusion
84  GO:0030240       BP 9.24e-04 3.09e-02                                     skeletal muscle thin filament assembly
85  GO:0051647       BP 9.24e-04 3.09e-02                                                       nucleus localization
86  GO:0018105       BP 1.88e-03 3.11e-02                                            peptidyl-serine phosphorylation
87  GO:0050905       BP 1.90e-03 3.11e-02                                                      neuromuscular process
88  GO:0043525       BP 2.03e-03 3.28e-02                            positive regulation of neuron apoptotic process
89  GO:0003151       BP 2.21e-03 3.45e-02                                                outflow tract morphogenesis
90  GO:0006942       BP 2.27e-03 3.45e-02                                  regulation of striated muscle contraction
91  GO:0071313       BP 2.27e-03 3.45e-02                                              cellular response to caffeine
92  GO:0072075       BP 2.27e-03 3.45e-02                                         metanephric mesenchyme development
93  GO:0042593       BP 1.26e-03 3.54e-02                                                        glucose homeostasis
94  GO:0007097       BP 1.53e-03 3.55e-02                                                          nuclear migration
95  GO:0034620       BP 1.53e-03 3.55e-02                                      cellular response to unfolded protein
96  GO:0046578       BP 1.53e-03 3.55e-02                              regulation of Ras protein signal transduction
97  GO:0060136       BP 1.53e-03 3.55e-02                             embryonic process involved in female pregnancy
98  GO:0007275       BP 2.44e-03 3.64e-02                                         multicellular organism development
99  GO:0090103       BP 2.52e-03 3.70e-02                                                      cochlea morphogenesis
100 GO:0006511       BP 2.72e-03 3.94e-02                              ubiquitin-dependent protein catabolic process
101 GO:0030036       BP 1.73e-03 3.95e-02                                            actin cytoskeleton organization
102 GO:0003337       BP 1.53e-03 4.01e-02 mesenchymal to epithelial transition involved in metanephros morphogenesis
103 GO:0061024       BP 1.90e-03 4.07e-02                                                      membrane organization
104 GO:0006355       BP 2.70e-04 4.33e-02                                 regulation of transcription, DNA-templated
105 GO:0048739       BP 3.16e-03 4.33e-02                                           cardiac muscle fiber development
106 GO:0051451       BP 3.16e-03 4.33e-02                                                         myoblast migration
107 GO:0071340       BP 3.16e-03 4.33e-02                     skeletal muscle acetylcholine-gated channel clustering
108 GO:0043030       BP 2.27e-03 4.53e-02                                        regulation of macrophage activation
109 GO:0061621       BP 2.52e-03 4.84e-02                                                       canonical glycolysis
[1] "++++++++++++++++++++++++++++++++++++++++++++++++++++++++++++++++++++++++++++++++++++++++++++++++++++++++++++"


[1] "========================================================================="
[1] "The data from Table S2:"
          Symbol       EnsemblID         GO                                                                   dd
20 HNRNPUL2-BSCL2 ENSG00000234857 GO:0045944 positive regulation of transcription from RNA polymerase II promoter
[1] "========================================================================="

[1] "++++++++++++++++++++++++++++++++++++++++++++++++++++++++++++++++++++++++++++++++++++++++++++++++++++++++++++"
[1] "The enrichment output from LNCRNA2GOA:"
        GOID Ontology   Pvalue      FDR                                Term
1 GO:0007603       BP 3.79e-05 2.43e-02    phototransduction, visible light
2 GO:0007017       BP 3.29e-05 2.71e-02           microtubule-based process
3 GO:0051103       BP 6.57e-05 2.71e-02 DNA ligation involved in DNA repair
4 GO:0009116       BP 5.05e-05 3.50e-02        nucleoside metabolic process
5 GO:0000398       BP 1.24e-04 4.30e-02      mRNA splicing, via spliceosome
[1] "++++++++++++++++++++++++++++++++++++++++++++++++++++++++++++++++++++++++++++++++++++++++++++++++++++++++++++"


[1] "========================================================================="
[1] "The data from Table S2:"
     Symbol       EnsemblID         GO                                                                   dd
21 LOC648987 ENSG00000177738 GO:0045944 positive regulation of transcription from RNA polymerase II promoter
[1] "========================================================================="

[1] "++++++++++++++++++++++++++++++++++++++++++++++++++++++++++++++++++++++++++++++++++++++++++++++++++++++++++++"
[1] "The enrichment output from LNCRNA2GOA:"
          GOID Ontology   Pvalue      FDR                                                                                     Term
1   GO:0007049       BP 3.10e-22 2.15e-19                                                                               cell cycle
2   GO:0051301       BP 3.39e-17 1.00e-14                                                                            cell division
3   GO:0007062       BP 1.13e-15 2.22e-13                                                                sister chromatid cohesion
4   GO:0007059       BP 6.08e-15 9.00e-13                                                                   chromosome segregation
5   GO:0006281       BP 1.30e-14 3.01e-12                                                                               DNA repair
6   GO:0006974       BP 5.51e-13 9.54e-11                                                 cellular response to DNA damage stimulus
7   GO:0000278       BP 1.93e-12 2.28e-10                                                                       mitotic cell cycle
8   GO:0007283       BP 2.93e-10 2.52e-08                                                                          spermatogenesis
9   GO:0034501       BP 2.98e-10 2.52e-08                                                      protein localization to kinetochore
10  GO:0030261       BP 2.20e-07 1.63e-05                                                                  chromosome condensation
11  GO:0000724       BP 1.72e-07 2.22e-05                                  double-strand break repair via homologous recombination
12  GO:0051315       BP 1.20e-07 2.38e-05                                attachment of mitotic spindle microtubules to kinetochore
13  GO:0016925       BP 1.51e-07 2.51e-05                                                                      protein sumoylation
14  GO:0010389       BP 4.06e-07 2.67e-05                                      regulation of G2/M transition of mitotic cell cycle
15  GO:0006260       BP 4.67e-07 4.05e-05                                                                          DNA replication
16  GO:0036297       BP 9.84e-07 7.58e-05                                                            interstrand cross-link repair
17  GO:0016569       BP 1.45e-06 1.01e-04                                                                   chromatin modification
18  GO:0001833       BP 1.63e-06 1.02e-04                                                       inner cell mass cell proliferation
19  GO:0006310       BP 1.76e-06 1.04e-04                                                                        DNA recombination
20  GO:0048478       BP 1.95e-06 1.13e-04                                                              replication fork protection
21  GO:0000070       BP 3.00e-06 1.60e-04                                                     mitotic sister chromatid segregation
22  GO:0006606       BP 3.25e-06 1.61e-04                                                              protein import into nucleus
23  GO:0031297       BP 6.59e-06 2.97e-04                                                              replication fork processing
24  GO:0043968       BP 7.44e-06 2.97e-04                                                                  histone H2A acetylation
25  GO:0070201       BP 7.72e-06 2.97e-04                                      regulation of establishment of protein localization
26  GO:0090267       BP 7.72e-06 2.97e-04                    positive regulation of mitotic cell cycle spindle assembly checkpoint
27  GO:0007077       BP 6.15e-06 3.31e-04                                                     mitotic nuclear envelope disassembly
28  GO:0006302       BP 6.95e-06 3.43e-04                                                               double-strand break repair
29  GO:0030030       BP 3.77e-06 3.48e-04                                                             cell projection organization
30  GO:0042795       BP 1.23e-05 4.47e-04                                      snRNA transcription from RNA polymerase II promoter
31  GO:0090307       BP 1.04e-05 4.75e-04                                                                 mitotic spindle assembly
32  GO:0006364       BP 1.38e-05 4.79e-04                                                                          rRNA processing
33  GO:0043967       BP 1.58e-05 5.22e-04                                                                   histone H4 acetylation
34  GO:0007094       BP 1.58e-05 6.68e-04                                                      mitotic spindle assembly checkpoint
35  GO:0000077       BP 2.31e-05 6.97e-04                                                                    DNA damage checkpoint
36  GO:0000086       BP 2.69e-05 9.38e-04                                                    G2/M transition of mitotic cell cycle
37  GO:0006405       BP 3.26e-05 9.42e-04                                                                  RNA export from nucleus
38  GO:0007080       BP 3.29e-05 1.08e-03                                                      mitotic metaphase plate congression
39  GO:0051321       BP 3.77e-05 1.17e-03                                                                       meiotic cell cycle
40  GO:0032435       BP 6.44e-05 1.69e-03         negative regulation of proteasomal ubiquitin-dependent protein catabolic process
41  GO:0071168       BP 6.57e-05 1.95e-03                                                        protein localization to chromatin
42  GO:0006270       BP 3.29e-05 2.36e-03                                                               DNA replication initiation
43  GO:0097711       BP 1.20e-04 2.87e-03                                                               ciliary basal body docking
44  GO:0042254       BP 1.29e-04 2.98e-03                                                                      ribosome biogenesis
45  GO:0000722       BP 3.79e-05 3.78e-03                                                   telomere maintenance via recombination
46  GO:0051310       BP 1.55e-04 4.17e-03                                                              metaphase plate congression
47  GO:0010225       BP 6.57e-05 5.46e-03                                                                         response to UV-C
48  GO:0007093       BP 3.38e-04 7.31e-03                                                            mitotic cell cycle checkpoint
49  GO:0006351       BP 3.69e-04 7.75e-03                                                             transcription, DNA-templated
50  GO:0007099       BP 3.94e-04 7.81e-03                                                                    centriole replication
51  GO:0010569       BP 3.94e-04 7.81e-03                    regulation of double-strand break repair via homologous recombination
52  GO:0000018       BP 4.66e-04 8.28e-03                                                          regulation of DNA recombination
53  GO:0046602       BP 4.66e-04 8.28e-03                                              regulation of mitotic centrosome separation
54  GO:0051383       BP 4.66e-04 8.28e-03                                                                 kinetochore organization
55  GO:0034080       BP 3.38e-04 8.69e-03                                                    CENP-A containing nucleosome assembly
56  GO:0000712       BP 3.94e-04 9.20e-03                                        resolution of meiotic recombination intermediates
57  GO:0007076       BP 3.94e-04 9.20e-03                                                          mitotic chromosome condensation
58  GO:0045143       BP 4.66e-04 9.20e-03                                                        homologous chromosome segregation
59  GO:0045596       BP 4.37e-04 9.20e-03                                              negative regulation of cell differentiation
60  GO:0071459       BP 4.66e-04 9.20e-03                                   protein localization to chromosome, centromeric region
61  GO:0007018       BP 5.07e-04 9.69e-03                                                               microtubule-based movement
62  GO:0007339       BP 5.82e-04 1.08e-02                                                       binding of sperm to zona pellucida
63  GO:0010571       BP 4.66e-04 1.20e-02                                positive regulation of nuclear cell cycle DNA replication
64  GO:0035519       BP 4.66e-04 1.20e-02                                                        protein K29-linked ubiquitination
65  GO:0044314       BP 4.66e-04 1.20e-02                                                        protein K27-linked ubiquitination
66  GO:0046219       BP 4.66e-04 1.20e-02                                                     indolalkylamine biosynthetic process
67  GO:0051984       BP 4.66e-04 1.20e-02                                            positive regulation of chromosome segregation
68  GO:0060271       BP 2.78e-04 1.20e-02                                                                     cilium morphogenesis
69  GO:0000281       BP 5.12e-04 1.27e-02                                                                      mitotic cytokinesis
70  GO:0051298       BP 7.93e-04 1.30e-02                                                                   centrosome duplication
71  GO:0071539       BP 7.93e-04 1.30e-02                                                       protein localization to centrosome
72  GO:0009913       BP 9.24e-04 1.39e-02                                                           epidermal cell differentiation
73  GO:0046599       BP 9.24e-04 1.39e-02                                                      regulation of centriole replication
74  GO:0090166       BP 9.24e-04 1.39e-02                                                                        Golgi disassembly
75  GO:0007141       BP 7.93e-04 1.42e-02                                                                           male meiosis I
76  GO:0051726       BP 8.42e-04 1.47e-02                                                                 regulation of cell cycle
77  GO:0006406       BP 1.06e-03 1.56e-02                                                                 mRNA export from nucleus
78  GO:0016567       BP 1.08e-03 1.56e-02                                                                   protein ubiquitination
79  GO:0051028       BP 1.19e-03 1.68e-02                                                                           mRNA transport
80  GO:0000082       BP 1.26e-03 1.71e-02                                                    G1/S transition of mitotic cell cycle
81  GO:0040008       BP 1.24e-03 1.71e-02                                                                     regulation of growth
82  GO:0034720       BP 1.53e-03 2.00e-02                                                              histone H3-K4 demethylation
83  GO:0060992       BP 1.53e-03 2.00e-02                                                                    response to fungicide
84  GO:0044770       BP 9.24e-04 2.06e-02                                                              cell cycle phase transition
85  GO:0007338       BP 1.33e-03 2.13e-02                                                                     single fertilization
86  GO:0040016       BP 1.53e-03 2.32e-02                                                                       embryonic cleavage
87  GO:0071169       BP 1.53e-03 2.32e-02                                       establishment of protein localization to chromatin
88  GO:1900034       BP 1.86e-03 2.39e-02                                                  regulation of cellular response to heat
89  GO:0090316       BP 2.19e-03 2.71e-02                                   positive regulation of intracellular protein transport
90  GO:0045839       BP 2.27e-03 2.76e-02                                          negative regulation of mitotic nuclear division
91  GO:0043584       BP 1.53e-03 2.90e-02                                                                         nose development
92  GO:0006611       BP 2.52e-03 3.01e-02                                                              protein export from nucleus
93  GO:0007368       BP 1.63e-03 3.01e-02                                                     determination of left/right symmetry
94  GO:0000910       BP 1.70e-03 3.04e-02                                                                              cytokinesis
95  GO:0007088       BP 2.19e-03 3.12e-02                                                   regulation of mitotic nuclear division
96  GO:0032508       BP 2.21e-03 3.12e-02                                                                     DNA duplex unwinding
97  GO:0006355       BP 2.87e-03 3.37e-02                                               regulation of transcription, DNA-templated
98  GO:1903955       BP 2.99e-03 3.45e-02                                positive regulation of protein targeting to mitochondrion
99  GO:0006890       BP 2.52e-03 3.47e-02                                       retrograde vesicle-mediated transport, Golgi to ER
100 GO:0048096       BP 3.16e-03 3.53e-02                                          chromatin-mediated maintenance of transcription
101 GO:0075733       BP 3.29e-03 3.62e-02                                                         intracellular transport of virus
102 GO:0000076       BP 2.27e-03 3.67e-02                                                               DNA replication checkpoint
103 GO:0085020       BP 2.27e-03 3.67e-02                                                         protein K6-linked ubiquitination
104 GO:0051276       BP 2.87e-03 3.77e-02                                                                  chromosome organization
105 GO:0007019       BP 3.16e-03 3.81e-02                                                             microtubule depolymerization
106 GO:0008608       BP 3.16e-03 3.81e-02                                        attachment of spindle microtubules to kinetochore
107 GO:0043085       BP 3.34e-03 3.95e-02                                                positive regulation of catalytic activity
108 GO:0031047       BP 3.80e-03 4.12e-02                                                                    gene silencing by RNA
109 GO:0000462       BP 4.09e-03 4.37e-02 maturation of SSU-rRNA from tricistronic rRNA transcript (SSU-rRNA, 5.8S rRNA, LSU-rRNA)
110 GO:0007084       BP 4.17e-03 4.38e-02                                                      mitotic nuclear envelope reassembly
111 GO:0045842       BP 9.24e-04 4.39e-02                             positive regulation of mitotic metaphase/anaphase transition
112 GO:0061052       BP 9.24e-04 4.39e-02           negative regulation of cell growth involved in cardiac muscle cell development
113 GO:0070200       BP 9.24e-04 4.39e-02                                        establishment of protein localization to telomere
114 GO:0090305       BP 4.24e-03 4.39e-02                                              nucleic acid phosphodiester bond hydrolysis
115 GO:0000732       BP 2.87e-03 4.40e-02                                                                      strand displacement
116 GO:0006368       BP 4.55e-03 4.52e-02                                 transcription elongation from RNA polymerase II promoter
117 GO:0030903       BP 3.16e-03 4.52e-02                                                                    notochord development
118 GO:0043392       BP 4.56e-03 4.52e-02                                                       negative regulation of DNA binding
119 GO:0051225       BP 4.56e-03 4.52e-02                                                                         spindle assembly
120 GO:0007129       BP 4.09e-03 4.75e-02                                                                                 synapsis
121 GO:0031110       BP 4.17e-03 4.75e-02                             regulation of microtubule polymerization or depolymerization
[1] "++++++++++++++++++++++++++++++++++++++++++++++++++++++++++++++++++++++++++++++++++++++++++++++++++++++++++++"


[1] "========================================================================="
[1] "The data from Table S2:"
     Symbol       EnsemblID         GO                                                                   dd
24 LINC01600 ENSG00000164385 GO:0045944 positive regulation of transcription from RNA polymerase II promoter
[1] "========================================================================="

[1] "++++++++++++++++++++++++++++++++++++++++++++++++++++++++++++++++++++++++++++++++++++++++++++++++++++++++++++"
[1] "The enrichment output from LNCRNA2GOA:"
         GOID Ontology   Pvalue      FDR                                                         Term
1  GO:0000398       BP 7.83e-07 2.21e-04                               mRNA splicing, via spliceosome
2  GO:0030030       BP 5.02e-07 2.21e-04                                 cell projection organization
3  GO:0042073       BP 5.44e-07 2.21e-04                                       intraciliary transport
4  GO:0060271       BP 1.21e-06 2.56e-04                                         cilium morphogenesis
5  GO:0035735       BP 3.06e-06 5.18e-04      intraciliary transport involved in cilium morphogenesis
6  GO:0000042       BP 8.08e-07 6.01e-04                                   protein targeting to Golgi
7  GO:0008380       BP 6.08e-06 8.59e-04                                                 RNA splicing
8  GO:0046907       BP 2.31e-05 5.67e-03                                      intracellular transport
9  GO:0035721       BP 1.04e-04 1.26e-02                            intraciliary retrograde transport
10 GO:0006511       BP 1.30e-04 1.38e-02                ubiquitin-dependent protein catabolic process
11 GO:0045724       BP 1.55e-04 1.46e-02                       positive regulation of cilium assembly
12 GO:0006397       BP 2.89e-04 2.45e-02                                              mRNA processing
13 GO:0006405       BP 3.99e-04 3.07e-02                                      RNA export from nucleus
14 GO:0061136       BP 5.08e-04 3.59e-02          regulation of proteasomal protein catabolic process
15 GO:0030317       BP 6.22e-04 3.62e-02                                   flagellated sperm motility
16 GO:0051131       BP 6.40e-04 3.62e-02                  chaperone-mediated protein complex assembly
17 GO:1901800       BP 6.40e-04 3.62e-02 positive regulation of proteasomal protein catabolic process
18 GO:0015031       BP 7.27e-04 3.85e-02                                            protein transport
19 GO:0046069       BP 9.24e-04 4.61e-02                                       cGMP catabolic process
[1] "++++++++++++++++++++++++++++++++++++++++++++++++++++++++++++++++++++++++++++++++++++++++++++++++++++++++++++"


[1] "========================================================================="
[1] "The data from Table S2:"
     Symbol       EnsemblID         GO                                                                   dd
25 LOC285696 ENSG00000215196 GO:0045944 positive regulation of transcription from RNA polymerase II promoter
[1] "========================================================================="

[1] "++++++++++++++++++++++++++++++++++++++++++++++++++++++++++++++++++++++++++++++++++++++++++++++++++++++++++++"
[1] "The enrichment output from LNCRNA2GOA:"
          GOID Ontology   Pvalue      FDR                                                                                                      Term
1   GO:0010807       BP 0.00e+00 0.00e+00                                                                    regulation of synaptic vesicle priming
2   GO:0051932       BP 0.00e+00 0.00e+00                                                                          synaptic transmission, GABAergic
3   GO:0071947       BP 0.00e+00 0.00e+00                        protein deubiquitination involved in ubiquitin-dependent protein catabolic process
4   GO:1904037       BP 0.00e+00 0.00e+00                                                  positive regulation of epithelial cell apoptotic process
5   GO:0007268       BP 4.61e-22 1.25e-19                                                                            chemical synaptic transmission
6   GO:0007399       BP 1.07e-16 2.18e-14                                                                                nervous system development
7   GO:0006811       BP 8.92e-14 1.45e-11                                                                                             ion transport
8   GO:2000311       BP 5.22e-12 7.05e-10 regulation of alpha-amino-3-hydroxy-5-methyl-4-isoxazole propionate selective glutamate receptor activity
9   GO:0007409       BP 8.74e-12 1.77e-09                                                                                              axonogenesis
10  GO:0002323       BP 3.37e-11 3.90e-09                                                natural killer cell activation involved in immune response
11  GO:0034765       BP 3.82e-11 6.20e-09                                                                 regulation of ion transmembrane transport
12  GO:0007269       BP 6.41e-11 6.50e-09                                                                                neurotransmitter secretion
13  GO:0033141       BP 1.43e-10 1.29e-08                                    positive regulation of peptidyl-serine phosphorylation of STAT protein
14  GO:0002286       BP 2.65e-10 2.15e-08                                                             T cell activation involved in immune response
15  GO:0007214       BP 7.84e-10 5.30e-08                                                                 gamma-aminobutyric acid signaling pathway
16  GO:0007186       BP 1.64e-09 9.52e-08                                                              G-protein coupled receptor signaling pathway
17  GO:1903861       BP 1.61e-09 9.52e-08                                                                 positive regulation of dendrite extension
18  GO:0060338       BP 4.49e-09 2.43e-07                                                regulation of type I interferon-mediated signaling pathway
19  GO:0019226       BP 5.84e-09 2.96e-07                                                                             transmission of nerve impulse
20  GO:0048791       BP 3.03e-09 3.07e-07                                                      calcium ion-regulated exocytosis of neurotransmitter
21  GO:0071805       BP 6.76e-09 6.09e-07                                                                     potassium ion transmembrane transport
22  GO:0016081       BP 2.42e-08 1.09e-06                                                                                  synaptic vesicle docking
23  GO:0042100       BP 2.41e-08 1.09e-06                                                                                      B cell proliferation
24  GO:0043330       BP 3.22e-08 1.37e-06                                                                               response to exogenous dsRNA
25  GO:0006810       BP 1.71e-08 1.39e-06                                                                                                 transport
26  GO:0006813       BP 4.89e-08 3.60e-06                                                                                   potassium ion transport
27  GO:2000463       BP 6.00e-08 4.05e-06                                                  positive regulation of excitatory postsynaptic potential
28  GO:0031915       BP 1.20e-07 4.85e-06                                                                positive regulation of synaptic plasticity
29  GO:0014047       BP 2.31e-07 8.52e-06                                                                                       glutamate secretion
30  GO:0001662       BP 3.09e-07 1.09e-05                                                                                  behavioral fear response
31  GO:0006821       BP 5.71e-07 1.85e-05                                                                                        chloride transport
32  GO:0034220       BP 5.71e-07 1.85e-05                                                                               ion transmembrane transport
33  GO:0006836       BP 3.35e-07 1.94e-05                                                                                neurotransmitter transport
34  GO:0042391       BP 4.56e-07 2.46e-05                                                                          regulation of membrane potential
35  GO:0035176       BP 8.33e-07 2.50e-05                                                                                           social behavior
36  GO:0061564       BP 8.21e-07 2.50e-05                                                                                          axon development
37  GO:0035249       BP 1.16e-06 3.37e-05                                                                      synaptic transmission, glutamatergic
38  GO:0051965       BP 5.32e-07 3.77e-05                                                                   positive regulation of synapse assembly
39  GO:0017157       BP 8.70e-07 4.15e-05                                                                                  regulation of exocytosis
40  GO:0016079       BP 1.63e-06 4.56e-05                                                                               synaptic vesicle exocytosis
41  GO:0001956       BP 1.95e-06 5.27e-05                                                         positive regulation of neurotransmitter secretion
42  GO:0006959       BP 2.83e-06 7.34e-05                                                                                   humoral immune response
43  GO:0035418       BP 2.90e-06 7.34e-05                                                                           protein localization to synapse
44  GO:0051966       BP 3.96e-06 9.35e-05                                                        regulation of synaptic transmission, glutamatergic
45  GO:0007422       BP 3.00e-06 1.22e-04                                                                     peripheral nervous system development
46  GO:0060337       BP 6.16e-06 1.32e-04                                                                       type I interferon signaling pathway
47  GO:0008306       BP 6.59e-06 1.37e-04                                                                                      associative learning
48  GO:0007165       BP 7.85e-06 1.55e-04                                                                                       signal transduction
49  GO:1902476       BP 9.59e-06 1.85e-04                                                                          chloride transmembrane transport
50  GO:0045956       BP 1.10e-05 2.04e-04                                                   positive regulation of calcium ion-dependent exocytosis
51  GO:0050911       BP 1.08e-05 2.04e-04                                    detection of chemical stimulus involved in sensory perception of smell
52  GO:0055085       BP 5.70e-06 2.20e-04                                                                                   transmembrane transport
53  GO:0030183       BP 1.23e-05 2.21e-04                                                                                    B cell differentiation
54  GO:0000160       BP 7.72e-06 2.64e-04                                                                   phosphorelay signal transduction system
55  GO:0017156       BP 7.44e-06 2.64e-04                                                                          calcium ion regulated exocytosis
56  GO:0016188       BP 1.91e-05 3.30e-04                                                                               synaptic vesicle maturation
57  GO:0071420       BP 1.91e-05 3.30e-04                                                                            cellular response to histamine
58  GO:0006906       BP 1.98e-05 3.35e-04                                                                                            vesicle fusion
59  GO:0006814       BP 2.22e-05 3.59e-04                                                                                      sodium ion transport
60  GO:0007420       BP 2.20e-05 3.59e-04                                                                                         brain development
61  GO:0007156       BP 1.18e-05 3.83e-04                                           homophilic cell adhesion via plasma membrane adhesion molecules
62  GO:0048168       BP 2.96e-05 4.61e-04                                                                regulation of neuronal synaptic plasticity
63  GO:0007608       BP 4.22e-05 6.33e-04                                                                               sensory perception of smell
64  GO:0060384       BP 5.05e-05 7.45e-04                                                                                               innervation
65  GO:0007612       BP 5.72e-05 8.28e-04                                                                                                  learning
66  GO:0017158       BP 6.44e-05 9.16e-04                                                            regulation of calcium ion-dependent exocytosis
67  GO:0021952       BP 1.91e-05 1.08e-03                                                     central nervous system projection neuron axonogenesis
68  GO:0031175       BP 9.01e-05 1.26e-03                                                                             neuron projection development
69  GO:0060291       BP 9.36e-05 1.29e-03                                                                           long-term synaptic potentiation
70  GO:0043523       BP 9.99e-05 1.35e-03                                                                    regulation of neuron apoptotic process
71  GO:0022010       BP 1.04e-04 1.36e-03                                                                        central nervous system myelination
72  GO:0035725       BP 1.04e-04 1.36e-03                                                                        sodium ion transmembrane transport
73  GO:0048812       BP 5.72e-05 1.66e-03                                                                           neuron projection morphogenesis
74  GO:0097120       BP 6.57e-05 1.84e-03                                                                          receptor localization to synapse
75  GO:0021819       BP 1.55e-04 1.96e-03                                                                        layer formation in cerebral cortex
76  GO:0031629       BP 1.55e-04 1.96e-03                                               synaptic vesicle fusion to presynaptic active zone membrane
77  GO:0043524       BP 1.72e-04 2.15e-03                                                           negative regulation of neuron apoptotic process
78  GO:0007411       BP 9.97e-05 2.53e-03                                                                                             axon guidance
79  GO:0050808       BP 9.36e-05 2.53e-03                                                                                      synapse organization
80  GO:0030534       BP 2.11e-04 2.55e-03                                                                                            adult behavior
81  GO:0050896       BP 2.36e-04 2.81e-03                                                                                      response to stimulus
82  GO:0035641       BP 2.99e-04 3.36e-03                                                                           locomotory exploration behavior
83  GO:0048172       BP 2.99e-04 3.36e-03                                                     regulation of short-term neuronal synaptic plasticity
84  GO:0071625       BP 2.99e-04 3.36e-03                                                                                     vocalization behavior
85  GO:0089711       BP 2.99e-04 3.36e-03                                                                       L-glutamate transmembrane transport
86  GO:0051260       BP 1.55e-04 3.59e-03                                                                               protein homooligomerization
87  GO:2000300       BP 1.55e-04 3.59e-03                                                                 regulation of synaptic vesicle exocytosis
88  GO:0048675       BP 8.07e-05 3.82e-03                                                                                            axon extension
89  GO:0006887       BP 2.07e-04 4.67e-03                                                                                                exocytosis
90  GO:0001661       BP 4.66e-04 5.11e-03                                                                                conditioned taste aversion
91  GO:0071205       BP 4.66e-04 5.11e-03                                                      protein localization to juxtaparanode region of axon
92  GO:0001764       BP 2.51e-04 5.49e-03                                                                                          neuron migration
93  GO:2000310       BP 5.08e-04 5.49e-03                                  regulation of N-methyl-D-aspartate selective glutamate receptor activity
94  GO:0045665       BP 5.71e-04 6.09e-03                                                             negative regulation of neuron differentiation
95  GO:0014002       BP 6.40e-04 6.75e-03                                                                                     astrocyte development
96  GO:0007049       BP 1.51e-05 7.00e-03                                                                                                cell cycle
97  GO:0051301       BP 2.48e-05 7.32e-03                                                                                             cell division
98  GO:0030517       BP 7.93e-04 8.25e-03                                                                     negative regulation of axon extension
99  GO:0070588       BP 8.42e-04 8.65e-03                                                                       calcium ion transmembrane transport
100 GO:0050907       BP 9.32e-04 9.33e-03                                             detection of chemical stimulus involved in sensory perception
101 GO:2000821       BP 9.24e-04 9.33e-03                                                                           regulation of grooming behavior
102 GO:0014059       BP 9.67e-04 9.57e-03                                                                          regulation of dopamine secretion
103 GO:0019933       BP 2.48e-04 1.04e-02                                                                                   cAMP-mediated signaling
104 GO:0030182       BP 1.07e-03 1.04e-02                                                                                    neuron differentiation
105 GO:0051607       BP 1.16e-03 1.12e-02                                                                                 defense response to virus
106 GO:0006952       BP 1.23e-03 1.17e-02                                                                                          defense response
107 GO:0001921       BP 2.99e-04 1.18e-02                                                                 positive regulation of receptor recycling
108 GO:0007413       BP 6.40e-04 1.21e-02                                                                                      axonal fasciculation
109 GO:0042462       BP 6.40e-04 1.21e-02                                                                        eye photoreceptor cell development
110 GO:0060079       BP 1.33e-03 1.24e-02                                                                         excitatory postsynaptic potential
111 GO:0001696       BP 1.53e-03 1.30e-02                                                                                    gastric acid secretion
112 GO:0002091       BP 1.53e-03 1.30e-02                                                           negative regulation of receptor internalization
113 GO:0006816       BP 1.53e-03 1.30e-02                                                                                     calcium ion transport
114 GO:0021987       BP 1.43e-03 1.30e-02                                                                               cerebral cortex development
115 GO:0035493       BP 1.53e-03 1.30e-02                                                                                    SNARE complex assembly
116 GO:0060074       BP 1.53e-03 1.30e-02                                                                                        synapse maturation
117 GO:2000171       BP 1.53e-03 1.30e-02                                                               negative regulation of dendrite development
118 GO:0008344       BP 3.99e-04 1.32e-02                                                                                 adult locomotory behavior
119 GO:0015015       BP 4.66e-04 1.32e-02                                 heparan sulfate proteoglycan biosynthetic process, enzymatic modification
120 GO:0043652       BP 4.66e-04 1.32e-02                                                                              engulfment of apoptotic cell
121 GO:0048167       BP 7.42e-04 1.37e-02                                                                         regulation of synaptic plasticity
122 GO:0048278       BP 1.63e-03 1.37e-02                                                                                           vesicle docking
123 GO:0048813       BP 8.33e-04 1.47e-02                                                                                    dendrite morphogenesis
124 GO:0035235       BP 1.90e-03 1.52e-02                                                           ionotropic glutamate receptor signaling pathway
125 GO:0045921       BP 1.90e-03 1.52e-02                                                                         positive regulation of exocytosis
126 GO:0048488       BP 1.90e-03 1.52e-02                                                                              synaptic vesicle endocytosis
127 GO:0061337       BP 1.86e-03 1.52e-02                                                                                        cardiac conduction
128 GO:0021549       BP 2.03e-03 1.61e-02                                                                                    cerebellum development
129 GO:0000266       BP 9.67e-04 1.63e-02                                                                                     mitochondrial fission
130 GO:0006511       BP 6.32e-04 1.68e-02                                                             ubiquitin-dependent protein catabolic process
131 GO:0050806       BP 6.40e-04 1.68e-02                                                              positive regulation of synaptic transmission
132 GO:0014049       BP 2.27e-03 1.77e-02                                                                positive regulation of glutamate secretion
133 GO:2000369       BP 2.27e-03 1.77e-02                                                              regulation of clathrin-dependent endocytosis
134 GO:0019221       BP 2.30e-03 1.78e-02                                                                       cytokine-mediated signaling pathway
135 GO:0045664       BP 2.52e-03 1.93e-02                                                                      regulation of neuron differentiation
136 GO:0048169       BP 1.16e-03 1.93e-02                                                      regulation of long-term neuronal synaptic plasticity
137 GO:0046883       BP 9.24e-04 2.05e-02                                                                           regulation of hormone secretion
138 GO:0007155       BP 1.29e-03 2.09e-02                                                                                             cell adhesion
139 GO:0010975       BP 2.87e-03 2.17e-02                                                               regulation of neuron projection development
140 GO:0003374       BP 1.53e-03 2.21e-02                                   dynamin family protein polymerization involved in mitochondrial fission
141 GO:0021978       BP 1.53e-03 2.21e-02                                                                             telencephalon regionalization
142 GO:0032434       BP 1.04e-04 2.31e-02                                   regulation of proteasomal ubiquitin-dependent protein catabolic process
143 GO:0016082       BP 3.16e-03 2.33e-02                                                                                  synaptic vesicle priming
144 GO:0046549       BP 3.16e-03 2.33e-02                                                                             retinal cone cell development
145 GO:0060119       BP 3.16e-03 2.33e-02                                                                       inner ear receptor cell development
146 GO:0090102       BP 3.66e-03 2.67e-02                                                                                       cochlea development
147 GO:0000226       BP 2.24e-03 2.75e-02                                                                     microtubule cytoskeleton organization
148 GO:0040012       BP 2.27e-03 2.75e-02                                                                                  regulation of locomotion
149 GO:0060078       BP 2.21e-03 2.75e-02                                                             regulation of postsynaptic membrane potential
150 GO:0060732       BP 2.27e-03 2.75e-02                                            positive regulation of inositol phosphate biosynthetic process
151 GO:0021702       BP 4.17e-03 2.97e-02                                                                  cerebellar Purkinje cell differentiation
152 GO:0046426       BP 1.55e-03 2.97e-02                                                                   negative regulation of JAK-STAT cascade
153 GO:0007611       BP 2.61e-03 3.06e-02                                                                                        learning or memory
154 GO:0007194       BP 4.56e-03 3.19e-02                                                         negative regulation of adenylate cyclase activity
155 GO:0007628       BP 4.56e-03 3.19e-02                                                                                    adult walking behavior
156 GO:0010923       BP 2.82e-03 3.27e-02                                                               negative regulation of phosphatase activity
157 GO:0046856       BP 1.90e-03 3.36e-02                                                                    phosphatidylinositol dephosphorylation
158 GO:0010977       BP 4.99e-03 3.46e-02                                                      negative regulation of neuron projection development
159 GO:0061621       BP 2.52e-03 3.80e-02                                                                                      canonical glycolysis
160 GO:0021766       BP 5.67e-03 3.90e-02                                                                                   hippocampus development
161 GO:0007157       BP 2.82e-03 4.08e-02                               heterophilic cell-cell adhesion via plasma membrane cell adhesion molecules
162 GO:0007417       BP 3.60e-03 4.11e-02                                                                        central nervous system development
163 GO:0060041       BP 6.03e-03 4.11e-02                                                                     retina development in camera-type eye
164 GO:0086010       BP 3.66e-03 4.12e-02                                                           membrane depolarization during action potential
165 GO:0007616       BP 6.16e-03 4.16e-02                                                                                          long-term memory
166 GO:0021680       BP 6.60e-03 4.28e-02                                                                cerebellar Purkinje cell layer development
167 GO:0030208       BP 6.60e-03 4.28e-02                                                                     dermatan sulfate biosynthetic process
168 GO:0045762       BP 6.60e-03 4.28e-02                                                         positive regulation of adenylate cyclase activity
169 GO:0048712       BP 6.60e-03 4.28e-02                                                          negative regulation of astrocyte differentiation
170 GO:0050884       BP 6.60e-03 4.28e-02                                                                 neuromuscular process controlling posture
171 GO:0046855       BP 3.16e-03 4.30e-02                                                                      inositol phosphate dephosphorylation
172 GO:0050795       BP 3.16e-03 4.30e-02                                                                                    regulation of behavior
173 GO:0042416       BP 4.17e-03 4.45e-02                                                                             dopamine biosynthetic process
174 GO:0097105       BP 4.17e-03 4.45e-02                                                                             presynaptic membrane assembly
175 GO:0007596       BP 7.10e-03 4.57e-02                                                                                         blood coagulation
176 GO:0007416       BP 4.37e-03 4.60e-02                                                                                          synapse assembly
177 GO:0019228       BP 4.56e-03 4.75e-02                                                                                 neuronal action potential
[1] "++++++++++++++++++++++++++++++++++++++++++++++++++++++++++++++++++++++++++++++++++++++++++++++++++++++++++++"


[1] "========================================================================="
[1] "The data from Table S2:"
        Symbol       EnsemblID         GO                                           dd
26 LOC101928739 ENSG00000229102 GO:0007186 G-protein coupled receptor signaling pathway
[1] "========================================================================="

[1] "++++++++++++++++++++++++++++++++++++++++++++++++++++++++++++++++++++++++++++++++++++++++++++++++++++++++++++"
[1] "The enrichment output from LNCRNA2GOA:"
         GOID Ontology   Pvalue      FDR                                                                                                                             Term
1  GO:0006260       BP 5.24e-11 3.58e-08                                                                                                                  DNA replication
2  GO:0000082       BP 1.68e-08 3.68e-06                                                                                            G1/S transition of mitotic cell cycle
3  GO:0006281       BP 1.10e-08 3.68e-06                                                                                                                       DNA repair
4  GO:0006974       BP 2.16e-08 3.68e-06                                                                                         cellular response to DNA damage stimulus
5  GO:0007049       BP 9.20e-08 1.26e-05                                                                                                                       cell cycle
6  GO:0000042       BP 8.08e-07 8.49e-05                                                                                                       protein targeting to Golgi
7  GO:0046907       BP 8.70e-07 8.49e-05                                                                                                          intracellular transport
8  GO:0006270       BP 1.37e-06 1.17e-04                                                                                                       DNA replication initiation
9  GO:0032201       BP 2.24e-06 1.53e-04                                                                           telomere maintenance via semi-conservative replication
10 GO:0051028       BP 2.13e-06 1.53e-04                                                                                                                   mRNA transport
11 GO:0006310       BP 1.76e-06 1.76e-04                                                                                                                DNA recombination
12 GO:0006409       BP 1.92e-05 1.19e-03                                                                                                         tRNA export from nucleus
13 GO:0051436       BP 1.52e-05 1.30e-03                                          negative regulation of ubiquitin-protein ligase activity involved in mitotic cell cycle
14 GO:0016925       BP 2.50e-05 1.31e-03                                                                                                              protein sumoylation
15 GO:0051301       BP 2.48e-05 1.31e-03                                                                                                                    cell division
16 GO:0000731       BP 2.77e-05 1.35e-03                                                                                             DNA synthesis involved in DNA repair
17 GO:0051437       BP 2.50e-05 1.87e-03                 positive regulation of ubiquitin-protein ligase activity involved in regulation of mitotic cell cycle transition
18 GO:0031145       BP 3.61e-05 2.40e-03                                                                           anaphase-promoting complex-dependent catabolic process
19 GO:0006364       BP 7.28e-05 3.31e-03                                                                                                                  rRNA processing
20 GO:0060964       BP 7.79e-05 3.32e-03                                                                                            regulation of gene silencing by miRNA
21 GO:0006289       BP 8.18e-05 4.45e-03                                                                                                       nucleotide-excision repair
22 GO:0051439       BP 8.07e-05 4.45e-03                                                   regulation of ubiquitin-protein ligase activity involved in mitotic cell cycle
23 GO:0042254       BP 1.29e-04 5.18e-03                                                                                                              ribosome biogenesis
24 GO:0006406       BP 1.48e-04 5.33e-03                                                                                                         mRNA export from nucleus
25 GO:0006351       BP 1.92e-04 6.54e-03                                                                                                     transcription, DNA-templated
26 GO:1900034       BP 2.27e-04 7.38e-03                                                                                          regulation of cellular response to heat
27 GO:0051310       BP 1.55e-04 7.72e-03                                                                                                      metaphase plate congression
28 GO:0006359       BP 2.99e-04 9.27e-03                                                                     regulation of transcription from RNA polymerase III promoter
29 GO:0075733       BP 3.29e-04 9.76e-03                                                                                                 intracellular transport of virus
30 GO:0006405       BP 3.99e-04 1.09e-02                                                                                                          RNA export from nucleus
31 GO:0007099       BP 3.94e-04 1.09e-02                                                                                                            centriole replication
32 GO:0046604       BP 4.66e-04 1.18e-02                                                                             positive regulation of mitotic centrosome separation
33 GO:0090240       BP 4.66e-04 1.18e-02                                                                                    positive regulation of histone H4 acetylation
34 GO:0000724       BP 2.66e-04 1.22e-02                                                                          double-strand break repair via homologous recombination
35 GO:0006606       BP 5.24e-04 1.28e-02                                                                                                      protein import into nucleus
36 GO:0000467       BP 4.66e-04 1.47e-02 exonucleolytic trimming to generate mature 3'-end of 5.8S rRNA from tricistronic rRNA transcript (SSU-rRNA, 5.8S rRNA, LSU-rRNA)
37 GO:0043968       BP 3.94e-04 1.47e-02                                                                                                          histone H2A acetylation
38 GO:0051123       BP 3.94e-04 1.47e-02                                                                 RNA polymerase II transcriptional preinitiation complex assembly
39 GO:0071038       BP 4.66e-04 1.47e-02                                                                         nuclear polyadenylation-dependent tRNA catabolic process
40 GO:0006110       BP 7.42e-04 1.75e-02                                                                                                 regulation of glycolytic process
41 GO:0006284       BP 6.59e-04 1.88e-02                                                                                                             base-excision repair
42 GO:0006296       BP 6.59e-04 1.88e-02                                                                           nucleotide-excision repair, DNA incision, 5'-to lesion
43 GO:0006355       BP 9.26e-04 1.95e-02                                                                                       regulation of transcription, DNA-templated
44 GO:0006999       BP 9.24e-04 1.95e-02                                                                                                        nuclear pore organization
45 GO:0044770       BP 9.24e-04 1.95e-02                                                                                                      cell cycle phase transition
46 GO:0051170       BP 9.67e-04 1.95e-02                                                                                                                   nuclear import
47 GO:1901796       BP 9.73e-04 1.95e-02                                                                          regulation of signal transduction by p53 class mediator
48 GO:0033683       BP 7.42e-04 2.02e-02                                                                                         nucleotide-excision repair, DNA incision
49 GO:0042276       BP 1.16e-03 2.27e-02                                                                                                error-prone translesion synthesis
50 GO:0006293       BP 1.16e-03 2.32e-02                                                                    nucleotide-excision repair, preincision complex stabilization
51 GO:0006295       BP 1.16e-03 2.32e-02                                                                           nucleotide-excision repair, DNA incision, 3'-to lesion
52 GO:0043161       BP 1.02e-03 2.32e-02                                                                proteasome-mediated ubiquitin-dependent protein catabolic process
53 GO:0070987       BP 9.67e-04 2.32e-02                                                                                                 error-free translesion synthesis
54 GO:0071035       BP 9.24e-04 2.32e-02                                                                         nuclear polyadenylation-dependent rRNA catabolic process
55 GO:0007077       BP 1.41e-03 2.67e-02                                                                                             mitotic nuclear envelope disassembly
56 GO:0043983       BP 1.53e-03 2.75e-02                                                                                                       histone H4-K12 acetylation
57 GO:1900264       BP 1.53e-03 2.75e-02                                                                      positive regulation of DNA-directed DNA polymerase activity
58 GO:1901098       BP 1.53e-03 2.95e-02                                                                                  positive regulation of autophagosome maturation
59 GO:0032435       BP 1.63e-03 3.04e-02                                                 negative regulation of proteasomal ubiquitin-dependent protein catabolic process
60 GO:0006297       BP 1.90e-03 3.07e-02                                                                                      nucleotide-excision repair, DNA gap filling
61 GO:0007062       BP 1.72e-03 3.07e-02                                                                                                        sister chromatid cohesion
62 GO:0045859       BP 1.86e-03 3.07e-02                                                                                            regulation of protein kinase activity
63 GO:0016032       BP 1.94e-03 3.30e-02                                                                                                                    viral process
64 GO:0000398       BP 2.21e-03 3.51e-02                                                                                                   mRNA splicing, via spliceosome
65 GO:0006271       BP 2.27e-03 3.53e-02                                                                                DNA strand elongation involved in DNA replication
66 GO:0034475       BP 2.27e-03 3.58e-02                                                                                                       U4 snRNA 3'-end processing
67 GO:0034502       BP 9.24e-04 3.81e-02                                                                                               protein localization to chromosome
68 GO:0006913       BP 2.52e-03 3.82e-02                                                                                                      nucleocytoplasmic transport
69 GO:0036297       BP 2.61e-03 3.90e-02                                                                                                    interstrand cross-link repair
70 GO:0006511       BP 2.72e-03 3.97e-02                                                                                    ubiquitin-dependent protein catabolic process
71 GO:0000732       BP 2.87e-03 4.26e-02                                                                                                              strand displacement
72 GO:0034427       BP 3.16e-03 4.39e-02                                                                nuclear-transcribed mRNA catabolic process, exonucleolytic, 3'-5'
73 GO:0071028       BP 3.16e-03 4.39e-02                                                                                                        nuclear mRNA surveillance
74 GO:0070131       BP 3.16e-03 4.59e-02                                                                                 positive regulation of mitochondrial translation
75 GO:0090502       BP 3.29e-03 4.68e-02                                                                              RNA phosphodiester bond hydrolysis, endonucleolytic
76 GO:0006294       BP 3.66e-03 4.75e-02                                                                         nucleotide-excision repair, preincision complex assembly
77 GO:0070979       BP 3.66e-03 4.75e-02                                                                                                protein K11-linked ubiquitination
[1] "++++++++++++++++++++++++++++++++++++++++++++++++++++++++++++++++++++++++++++++++++++++++++++++++++++++++++++"


[1] "========================================================================="
[1] "The data from Table S2:"
     Symbol       EnsemblID         GO                                                                   dd
27 LINC00886 ENSG00000240875 GO:0045944 positive regulation of transcription from RNA polymerase II promoter
[1] "========================================================================="

[1] "++++++++++++++++++++++++++++++++++++++++++++++++++++++++++++++++++++++++++++++++++++++++++++++++++++++++++++"
[1] "The enrichment output from LNCRNA2GOA:"
         GOID Ontology   Pvalue      FDR                                                              Term
1  GO:0035735       BP 1.25e-18 9.53e-16           intraciliary transport involved in cilium morphogenesis
2  GO:0060271       BP 2.17e-18 9.53e-16                                              cilium morphogenesis
3  GO:0030030       BP 4.80e-12 1.40e-09                                      cell projection organization
4  GO:0042073       BP 5.84e-09 1.28e-06                                            intraciliary transport
5  GO:0007224       BP 5.63e-08 9.86e-06                                      smoothened signaling pathway
6  GO:0035721       BP 8.21e-07 1.03e-04                                 intraciliary retrograde transport
7  GO:0042254       BP 1.46e-06 1.06e-03                                               ribosome biogenesis
8  GO:0050832       BP 1.29e-05 1.41e-03                                        defense response to fungus
9  GO:0006397       BP 1.82e-05 4.34e-03                                                   mRNA processing
10 GO:0006412       BP 2.68e-05 4.34e-03                                                       translation
11 GO:0008380       BP 2.97e-05 4.34e-03                                                      RNA splicing
12 GO:0030490       BP 2.19e-05 4.34e-03                                            maturation of SSU-rRNA
13 GO:0031640       BP 4.55e-05 4.43e-03                                killing of cells of other organism
14 GO:0019731       BP 8.07e-05 7.07e-03                                    antibacterial humoral response
15 GO:0001841       BP 1.04e-04 8.30e-03                                             neural tube formation
16 GO:0006364       BP 7.28e-05 8.84e-03                                                   rRNA processing
17 GO:0006368       BP 8.94e-05 9.31e-03          transcription elongation from RNA polymerase II promoter
18 GO:0000244       BP 1.55e-04 1.41e-02                           spliceosomal tri-snRNP complex assembly
19 GO:0043001       BP 9.99e-05 2.17e-02                        Golgi to plasma membrane protein transport
20 GO:0006418       BP 1.21e-04 2.71e-02                       tRNA aminoacylation for protein translation
21 GO:0075522       BP 6.57e-05 2.71e-02                     IRES-dependent viral translational initiation
22 GO:0018406       BP 4.66e-04 3.14e-02 protein C-linked glycosylation via 2'-alpha-mannosyl-L-tryptophan
23 GO:0006355       BP 5.07e-04 3.36e-02                        regulation of transcription, DNA-templated
24 GO:0070125       BP 4.43e-04 3.36e-02                            mitochondrial translational elongation
25 GO:0070126       BP 5.07e-04 3.36e-02                           mitochondrial translational termination
26 GO:0008033       BP 5.79e-04 3.52e-02                                                   tRNA processing
27 GO:0002227       BP 6.40e-04 3.74e-02                                  innate immune response in mucosa
28 GO:0061512       BP 6.40e-04 3.74e-02                                    protein localization to cilium
29 GO:1903363       BP 9.24e-04 4.81e-02         negative regulation of cellular protein catabolic process
30 GO:1903608       BP 9.24e-04 4.81e-02                protein localization to cytoplasmic stress granule
[1] "++++++++++++++++++++++++++++++++++++++++++++++++++++++++++++++++++++++++++++++++++++++++++++++++++++++++++++"


[1] "========================================================================="
[1] "The data from Table S2:"
   Symbol       EnsemblID         GO                                                                   dd
30 PXN-AS1 ENSG00000255857 GO:0045944 positive regulation of transcription from RNA polymerase II promoter
[1] "========================================================================="

[1] "++++++++++++++++++++++++++++++++++++++++++++++++++++++++++++++++++++++++++++++++++++++++++++++++++++++++++++"
[1] "The enrichment output from LNCRNA2GOA:"
         GOID Ontology   Pvalue      FDR                                                                                                             Term
1  GO:0031118       BP 0.00e+00 0.00e+00                                                                                     rRNA pseudouridine synthesis
2  GO:0006364       BP 1.19e-25 8.94e-23                                                                                                  rRNA processing
3  GO:0042254       BP 2.51e-21 9.77e-19                                                                                              ribosome biogenesis
4  GO:0006397       BP 8.20e-10 1.59e-07                                                                                                  mRNA processing
5  GO:0042273       BP 6.52e-09 1.01e-06                                                                               ribosomal large subunit biogenesis
6  GO:0006351       BP 6.96e-08 1.31e-05                                                                                     transcription, DNA-templated
7  GO:0000380       BP 1.30e-07 1.95e-05                                                                       alternative mRNA splicing, via spliceosome
8  GO:0008380       BP 1.99e-07 2.49e-05                                                                                                     RNA splicing
9  GO:0006355       BP 7.47e-07 8.02e-05                                                                       regulation of transcription, DNA-templated
10 GO:0051170       BP 5.44e-07 1.86e-04                                                                                                   nuclear import
11 GO:0000460       BP 2.90e-06 2.72e-04                                                                                          maturation of 5.8S rRNA
12 GO:0032259       BP 3.57e-06 2.98e-04                                                                                                      methylation
13 GO:0000398       BP 4.65e-06 3.49e-04                                                                                   mRNA splicing, via spliceosome
14 GO:0000184       BP 8.18e-06 5.60e-04                                              nuclear-transcribed mRNA catabolic process, nonsense-mediated decay
15 GO:0000463       BP 7.72e-06 6.67e-04                         maturation of LSU-rRNA from tricistronic rRNA transcript (SSU-rRNA, 5.8S rRNA, LSU-rRNA)
16 GO:1904874       BP 7.44e-06 6.67e-04                                                 positive regulation of telomerase RNA localization to Cajal body
17 GO:1904263       BP 1.91e-05 1.49e-03                                                                           positive regulation of TORC1 signaling
18 GO:0042274       BP 2.96e-05 1.71e-03                                                                               ribosomal small subunit biogenesis
19 GO:0019083       BP 3.77e-05 2.02e-03                                                                                              viral transcription
20 GO:1904851       BP 3.79e-05 2.45e-03                                         positive regulation of establishment of protein localization to telomere
21 GO:0070125       BP 5.11e-05 3.06e-03                                                                           mitochondrial translational elongation
22 GO:0070126       BP 6.03e-05 3.35e-03                                                                          mitochondrial translational termination
23 GO:0008033       BP 7.08e-05 3.67e-03                                                                                                  tRNA processing
24 GO:0006614       BP 8.28e-05 4.15e-03                                                      SRP-dependent cotranslational protein targeting to membrane
25 GO:0006479       BP 9.36e-05 4.40e-03                                                                                              protein methylation
26 GO:0000027       BP 1.22e-04 5.27e-03                                                                                 ribosomal large subunit assembly
27 GO:0090305       BP 1.30e-04 5.30e-03                                                                      nucleic acid phosphodiester bond hydrolysis
28 GO:0051436       BP 1.63e-04 6.33e-03                          negative regulation of ubiquitin-protein ligase activity involved in mitotic cell cycle
29 GO:0000245       BP 2.11e-04 7.46e-03                                                                                    spliceosomal complex assembly
30 GO:0006396       BP 2.21e-04 7.46e-03                                                                                                   RNA processing
31 GO:0045943       BP 2.19e-04 7.46e-03                                              positive regulation of transcription from RNA polymerase I promoter
32 GO:0051437       BP 2.46e-04 7.95e-03 positive regulation of ubiquitin-protein ligase activity involved in regulation of mitotic cell cycle transition
33 GO:0000387       BP 2.11e-04 8.30e-03                                                                                      spliceosomal snRNP assembly
34 GO:0000470       BP 2.99e-04 9.28e-03                                                                                           maturation of LSU-rRNA
35 GO:0031145       BP 3.33e-04 9.95e-03                                                           anaphase-promoting complex-dependent catabolic process
36 GO:0006413       BP 3.08e-04 1.05e-02                                                                                         translational initiation
37 GO:0006281       BP 4.41e-04 1.27e-02                                                                                                       DNA repair
38 GO:2001268       BP 4.66e-04 1.29e-02              negative regulation of cysteine-type endopeptidase activity involved in apoptotic signaling pathway
39 GO:0001522       BP 5.08e-04 1.36e-02                                                                                          pseudouridine synthesis
40 GO:0000956       BP 6.40e-04 1.85e-02                                                                       nuclear-transcribed mRNA catabolic process
41 GO:0000492       BP 9.24e-04 1.88e-02                                                                                          box C/D snoRNP assembly
42 GO:0006189       BP 9.24e-04 1.88e-02                                                                               'de novo' IMP biosynthetic process
43 GO:0006999       BP 9.24e-04 1.88e-02                                                                                        nuclear pore organization
44 GO:0007004       BP 7.93e-04 1.88e-02                                                                              telomere maintenance via telomerase
45 GO:0018023       BP 9.24e-04 1.88e-02                                                                                   peptidyl-lysine trimethylation
46 GO:0070584       BP 9.67e-04 1.88e-02                                                                                      mitochondrion morphogenesis
47 GO:0071035       BP 9.24e-04 1.88e-02                                                         nuclear polyadenylation-dependent rRNA catabolic process
48 GO:1902570       BP 9.24e-04 1.88e-02                                                                                protein localization to nucleolus
49 GO:2000234       BP 9.24e-04 1.88e-02                                                                           positive regulation of rRNA processing
50 GO:0018022       BP 1.55e-04 2.06e-02                                                                                      peptidyl-lysine methylation
51 GO:0006974       BP 1.17e-03 2.22e-02                                                                         cellular response to DNA damage stimulus
52 GO:0042795       BP 1.24e-03 2.30e-02                                                              snRNA transcription from RNA polymerase II promoter
53 GO:0043985       BP 9.24e-04 2.32e-02                                                                                        histone H4-R3 methylation
54 GO:0043488       BP 1.55e-03 2.81e-02                                                                                     regulation of mRNA stability
55 GO:0016070       BP 1.86e-03 3.28e-02                                                                                            RNA metabolic process
56 GO:0006412       BP 1.57e-03 3.48e-02                                                                                                      translation
57 GO:0019919       BP 1.53e-03 3.48e-02                                                 peptidyl-arginine methylation, to asymmetrical-dimethyl arginine
58 GO:1901838       BP 2.27e-03 3.84e-02             positive regulation of transcription of nuclear large rRNA transcript from RNA polymerase I promoter
59 GO:1904871       BP 2.27e-03 3.84e-02                                                        positive regulation of protein localization to Cajal body
60 GO:0030488       BP 2.52e-03 4.07e-02                                                                                                 tRNA methylation
61 GO:0032456       BP 2.52e-03 4.07e-02                                                                                              endocytic recycling
62 GO:0006521       BP 2.82e-03 4.47e-02                                                              regulation of cellular amino acid metabolic process
63 GO:0007635       BP 9.24e-04 4.86e-02                                                                                            chemosensory behavior
64 GO:0009952       BP 7.46e-04 4.86e-02                                                                         anterior/posterior pattern specification
65 GO:0034427       BP 3.16e-03 4.90e-02                                                nuclear-transcribed mRNA catabolic process, exonucleolytic, 3'-5'
66 GO:0031297       BP 3.25e-03 4.95e-02                                                                                      replication fork processing
[1] "++++++++++++++++++++++++++++++++++++++++++++++++++++++++++++++++++++++++++++++++++++++++++++++++++++++++++++"


[1] "========================================================================="
[1] "The data from Table S2:"
     Symbol       EnsemblID         GO                                                                   dd
35 LINC01270 ENSG00000203999 GO:0045944 positive regulation of transcription from RNA polymerase II promoter
[1] "========================================================================="

[1] "++++++++++++++++++++++++++++++++++++++++++++++++++++++++++++++++++++++++++++++++++++++++++++++++++++++++++++"
[1] "The enrichment output from LNCRNA2GOA:"
          GOID Ontology   Pvalue      FDR                                                                                                      Term
1   GO:0002933       BP 0.00e+00 0.00e+00                                                                                       lipid hydroxylation
2   GO:0006547       BP 0.00e+00 0.00e+00                                                                               histidine metabolic process
3   GO:0006957       BP 0.00e+00 0.00e+00                                                                complement activation, alternative pathway
4   GO:0010873       BP 0.00e+00 0.00e+00                                                         positive regulation of cholesterol esterification
5   GO:0010898       BP 0.00e+00 0.00e+00                                                     positive regulation of triglyceride catabolic process
6   GO:0016098       BP 0.00e+00 0.00e+00                                                                           monoterpenoid metabolic process
7   GO:0019373       BP 0.00e+00 0.00e+00                                                                                  epoxygenase P450 pathway
8   GO:0030300       BP 0.00e+00 0.00e+00                                                           regulation of intestinal cholesterol absorption
9   GO:0033700       BP 0.00e+00 0.00e+00                                                                                       phospholipid efflux
10  GO:0034371       BP 0.00e+00 0.00e+00                                                                                    chylomicron remodeling
11  GO:0034372       BP 0.00e+00 0.00e+00                                                          very-low-density lipoprotein particle remodeling
12  GO:0034378       BP 0.00e+00 0.00e+00                                                                                      chylomicron assembly
13  GO:0034379       BP 0.00e+00 0.00e+00                                                            very-low-density lipoprotein particle assembly
14  GO:0034382       BP 0.00e+00 0.00e+00                                                                             chylomicron remnant clearance
15  GO:0042737       BP 0.00e+00 0.00e+00                                                                                    drug catabolic process
16  GO:0042738       BP 0.00e+00 0.00e+00                                                                          exogenous drug catabolic process
17  GO:0046483       BP 0.00e+00 0.00e+00                                                                             heterocycle metabolic process
18  GO:0051005       BP 0.00e+00 0.00e+00                                                        negative regulation of lipoprotein lipase activity
19  GO:0051006       BP 0.00e+00 0.00e+00                                                        positive regulation of lipoprotein lipase activity
20  GO:0051180       BP 0.00e+00 0.00e+00                                                                                         vitamin transport
21  GO:0051918       BP 0.00e+00 0.00e+00                                                                       negative regulation of fibrinolysis
22  GO:0070989       BP 0.00e+00 0.00e+00                                                                                   oxidative demethylation
23  GO:0097267       BP 0.00e+00 0.00e+00                                                                            omega-hydroxylase P450 pathway
24  GO:0008202       BP 1.48e-32 5.51e-31                                                                                 steroid metabolic process
25  GO:0030449       BP 1.23e-25 4.41e-24                                                                       regulation of complement activation
26  GO:0006953       BP 9.93e-25 3.42e-23                                                                                      acute-phase response
27  GO:0006629       BP 1.59e-22 5.26e-21                                                                                   lipid metabolic process
28  GO:0010951       BP 2.23e-21 7.14e-20                                                             negative regulation of endopeptidase activity
29  GO:0017144       BP 7.39e-20 2.20e-18                                                                                    drug metabolic process
30  GO:0042157       BP 7.39e-20 2.20e-18                                                                             lipoprotein metabolic process
31  GO:0055114       BP 1.54e-20 1.44e-17                                                                               oxidation-reduction process
32  GO:0042632       BP 4.83e-18 1.40e-16                                                                                   cholesterol homeostasis
33  GO:0006805       BP 5.24e-18 1.47e-16                                                                              xenobiotic metabolic process
34  GO:0033344       BP 7.70e-17 2.09e-15                                                                                        cholesterol efflux
35  GO:0070328       BP 2.29e-16 6.02e-15                                                                                  triglyceride homeostasis
36  GO:0008203       BP 5.10e-16 1.30e-14                                                                             cholesterol metabolic process
37  GO:0006869       BP 9.67e-16 2.40e-14                                                                                           lipid transport
38  GO:0007599       BP 1.79e-15 4.33e-14                                                                                                hemostasis
39  GO:0008152       BP 1.19e-16 5.67e-14                                                                                         metabolic process
40  GO:0006641       BP 3.70e-15 8.71e-14                                                                            triglyceride metabolic process
41  GO:0034375       BP 4.87e-15 1.12e-13                                                              high-density lipoprotein particle remodeling
42  GO:0043691       BP 2.41e-14 5.26e-13                                                                             reverse cholesterol transport
43  GO:0006958       BP 4.56e-14 9.71e-13                                                                  complement activation, classical pathway
44  GO:0044267       BP 1.35e-12 2.80e-11                                                                        cellular protein metabolic process
45  GO:0006956       BP 9.67e-11 1.97e-09                                                                                     complement activation
46  GO:0042730       BP 1.43e-10 2.84e-09                                                                                              fibrinolysis
47  GO:0007596       BP 3.92e-10 7.62e-09                                                                                         blood coagulation
48  GO:0030193       BP 4.66e-10 8.88e-09                                                                           regulation of blood coagulation
49  GO:0002576       BP 8.85e-10 1.65e-08                                                                                    platelet degranulation
50  GO:0010466       BP 1.12e-09 2.04e-08                                                                 negative regulation of peptidase activity
51  GO:0019433       BP 1.27e-09 2.27e-08                                                                            triglyceride catabolic process
52  GO:0017187       BP 1.77e-09 3.11e-08                                                                      peptidyl-glutamic acid carboxylation
53  GO:0006695       BP 4.44e-09 7.64e-08                                                                          cholesterol biosynthetic process
54  GO:0034374       BP 1.62e-08 2.73e-07                                                               low-density lipoprotein particle remodeling
55  GO:0006855       BP 2.64e-08 4.38e-07                                                                              drug transmembrane transport
56  GO:0030301       BP 6.00e-08 9.76e-07                                                                                     cholesterol transport
57  GO:0019216       BP 6.13e-08 9.80e-07                                                                     regulation of lipid metabolic process
58  GO:0006694       BP 8.82e-09 1.64e-06                                                                              steroid biosynthetic process
59  GO:0052696       BP 1.20e-07 1.85e-06                                                                                 flavonoid glucuronidation
60  GO:0052697       BP 1.20e-07 1.85e-06                                                                                xenobiotic glucuronidation
61  GO:0055088       BP 1.23e-07 1.86e-06                                                                                         lipid homeostasis
62  GO:0001523       BP 1.86e-07 2.78e-06                                                                                retinoid metabolic process
63  GO:0060079       BP 3.50e-09 2.98e-06                                                                         excitatory postsynaptic potential
64  GO:0007597       BP 3.53e-07 5.19e-06                                                                      blood coagulation, intrinsic pathway
65  GO:0031100       BP 7.01e-07 1.01e-05                                                                                 animal organ regeneration
66  GO:0019835       BP 1.63e-06 2.25e-05                                                                                                 cytolysis
67  GO:0045723       BP 1.63e-06 2.25e-05                                                    positive regulation of fatty acid biosynthetic process
68  GO:0046470       BP 1.63e-06 2.25e-05                                                                     phosphatidylcholine metabolic process
69  GO:0009804       BP 1.95e-06 2.49e-05                                                                                coumarin metabolic process
70  GO:0034447       BP 1.95e-06 2.49e-05                                                           very-low-density lipoprotein particle clearance
71  GO:0042158       BP 1.95e-06 2.49e-05                                                                          lipoprotein biosynthetic process
72  GO:0048261       BP 1.95e-06 2.49e-05                                                      negative regulation of receptor-mediated endocytosis
73  GO:0050996       BP 1.95e-06 2.49e-05                                                            positive regulation of lipid catabolic process
74  GO:0006631       BP 1.62e-07 3.55e-05                                                                              fatty acid metabolic process
75  GO:0030194       BP 2.90e-06 3.55e-05                                                                  positive regulation of blood coagulation
76  GO:0030212       BP 2.90e-06 3.55e-05                                                                              hyaluronan metabolic process
77  GO:0034380       BP 2.90e-06 3.55e-05                                                                high-density lipoprotein particle assembly
78  GO:0007584       BP 4.04e-06 4.88e-05                                                                                      response to nutrient
79  GO:0006810       BP 4.54e-06 5.41e-05                                                                                                 transport
80  GO:0045087       BP 4.81e-06 5.59e-05                                                                                    innate immune response
81  GO:0052695       BP 4.78e-06 5.59e-05                                                                                  cellular glucuronidation
82  GO:0016126       BP 4.08e-07 6.34e-05                                                                               sterol biosynthetic process
83  GO:0006635       BP 5.88e-07 7.83e-05                                                                                 fatty acid beta-oxidation
84  GO:0042167       BP 7.72e-06 8.75e-05                                                                                    heme catabolic process
85  GO:0045919       BP 7.72e-06 8.75e-05                                                                          positive regulation of cytolysis
86  GO:0006699       BP 8.34e-06 9.33e-05                                                                            bile acid biosynthetic process
87  GO:0043252       BP 1.04e-05 1.15e-04                                                                sodium-independent organic anion transport
88  GO:0001676       BP 1.63e-06 1.73e-04                                                                   long-chain fatty acid metabolic process
89  GO:0006548       BP 1.91e-05 2.01e-04                                                                               histidine catabolic process
90  GO:0030299       BP 1.91e-05 2.01e-04                                                                         intestinal cholesterol absorption
91  GO:0031102       BP 1.91e-05 2.01e-04                                                                            neuron projection regeneration
92  GO:0014070       BP 2.39e-06 2.28e-04                                                                       response to organic cyclic compound
93  GO:0033539       BP 2.90e-06 2.51e-04                                                    fatty acid beta-oxidation using acyl-CoA dehydrogenase
94  GO:0042493       BP 2.58e-05 2.69e-04                                                                                          response to drug
95  GO:0006465       BP 2.96e-05 3.01e-04                                                                                 signal peptide processing
96  GO:0033189       BP 2.96e-05 3.01e-04                                                                                     response to vitamin A
97  GO:0008228       BP 3.79e-05 3.65e-04                                                                                              opsonization
98  GO:0009072       BP 3.79e-05 3.65e-04                                                              aromatic amino acid family metabolic process
99  GO:0015747       BP 3.79e-05 3.65e-04                                                                                           urate transport
100 GO:0034384       BP 3.79e-05 3.65e-04                                                               high-density lipoprotein particle clearance
101 GO:0042908       BP 3.79e-05 3.65e-04                                                                                      xenobiotic transport
102 GO:0036498       BP 3.25e-06 3.78e-04                                                                   IRE1-mediated unfolded protein response
103 GO:0001889       BP 5.11e-05 4.87e-04                                                                                         liver development
104 GO:0016042       BP 5.73e-05 5.40e-04                                                                                   lipid catabolic process
105 GO:0001867       BP 6.57e-05 6.06e-04                                                                     complement activation, lectin pathway
106 GO:0051004       BP 6.57e-05 6.06e-04                                                                 regulation of lipoprotein lipase activity
107 GO:0033540       BP 7.44e-06 6.93e-04                                                          fatty acid beta-oxidation using acyl-CoA oxidase
108 GO:0006637       BP 1.04e-05 8.27e-04                                                                                acyl-CoA metabolic process
109 GO:0002376       BP 9.94e-05 8.99e-04                                                                                     immune system process
110 GO:0016125       BP 9.99e-05 8.99e-04                                                                                  sterol metabolic process
111 GO:0043687       BP 1.00e-04 8.99e-04                                                                   post-translational protein modification
112 GO:0006559       BP 1.04e-04 9.05e-04                                                                         L-phenylalanine catabolic process
113 GO:0031639       BP 1.04e-04 9.05e-04                                                                                    plasminogen activation
114 GO:0071548       BP 1.04e-04 9.05e-04                                                                                 response to dexamethasone
115 GO:0051384       BP 1.50e-04 1.29e-03                                                                                response to glucocorticoid
116 GO:0000050       BP 1.55e-04 1.30e-03                                                                                                urea cycle
117 GO:0045717       BP 1.55e-04 1.30e-03                                                    negative regulation of fatty acid biosynthetic process
118 GO:1903825       BP 1.55e-04 1.30e-03                                                                      organic acid transmembrane transport
119 GO:0006898       BP 2.14e-04 1.78e-03                                                                             receptor-mediated endocytosis
120 GO:0030195       BP 2.19e-04 1.80e-03                                                                  negative regulation of blood coagulation
121 GO:0006508       BP 3.08e-04 2.48e-03                                                                                               proteolysis
122 GO:0015721       BP 3.38e-04 2.70e-03                                                                         bile acid and bile salt transport
123 GO:0046951       BP 3.79e-05 2.78e-03                                                                          ketone body biosynthetic process
124 GO:0042953       BP 3.94e-04 3.12e-03                                                                                     lipoprotein transport
125 GO:0002740       BP 4.66e-04 3.28e-03                                     negative regulation of cytokine secretion involved in immune response
126 GO:0006572       BP 4.66e-04 3.28e-03                                                                                tyrosine catabolic process
127 GO:0006778       BP 4.66e-04 3.28e-03                                                           porphyrin-containing compound metabolic process
128 GO:0007598       BP 4.66e-04 3.28e-03                                                                      blood coagulation, extrinsic pathway
129 GO:0008211       BP 4.66e-04 3.28e-03                                                                          glucocorticoid metabolic process
130 GO:0010989       BP 4.66e-04 3.28e-03                                         negative regulation of low-density lipoprotein particle clearance
131 GO:0019439       BP 4.66e-04 3.28e-03                                                                       aromatic compound catabolic process
132 GO:0032489       BP 4.66e-04 3.28e-03                                                           regulation of Cdc42 protein signal transduction
133 GO:0033132       BP 4.66e-04 3.28e-03                                                               negative regulation of glucokinase activity
134 GO:0034197       BP 4.66e-04 3.28e-03                                                                                    triglyceride transport
135 GO:0035428       BP 4.66e-04 3.28e-03                                                                            hexose transmembrane transport
136 GO:0046618       BP 4.66e-04 3.28e-03                                                                                               drug export
137 GO:1900747       BP 4.66e-04 3.28e-03                               negative regulation of vascular endothelial growth factor signaling pathway
138 GO:0055085       BP 5.98e-04 4.18e-03                                                                                   transmembrane transport
139 GO:0000038       BP 6.40e-04 4.38e-03                                                              very long-chain fatty acid metabolic process
140 GO:0050995       BP 6.40e-04 4.38e-03                                                            negative regulation of lipid catabolic process
141 GO:0071294       BP 6.40e-04 4.38e-03                                                                             cellular response to zinc ion
142 GO:0007005       BP 5.56e-05 4.40e-03                                                                                mitochondrion organization
143 GO:0035999       BP 6.57e-05 4.40e-03                                                                          tetrahydrofolate interconversion
144 GO:0008652       BP 1.07e-04 5.23e-03                                                                  cellular amino acid biosynthetic process
145 GO:0034341       BP 9.99e-05 5.23e-03                                                                              response to interferon-gamma
146 GO:0045926       BP 7.93e-04 5.38e-03                                                                             negative regulation of growth
147 GO:0006526       BP 9.24e-04 5.95e-03                                                                             arginine biosynthetic process
148 GO:0010757       BP 9.24e-04 5.95e-03                                                             negative regulation of plasminogen activation
149 GO:0015677       BP 9.24e-04 5.95e-03                                                                                         copper ion import
150 GO:0018206       BP 9.24e-04 5.95e-03                                                                          peptidyl-methionine modification
151 GO:0033033       BP 9.24e-04 5.95e-03                                                     negative regulation of myeloid cell apoptotic process
152 GO:0042866       BP 9.24e-04 5.95e-03                                                                             pyruvate biosynthetic process
153 GO:0048525       BP 9.24e-04 5.95e-03                                                                      negative regulation of viral process
154 GO:0018279       BP 1.37e-04 6.39e-03                                                             protein N-linked glycosylation via asparagine
155 GO:0009636       BP 1.20e-04 6.72e-03                                                                               response to toxic substance
156 GO:0097104       BP 1.91e-05 8.16e-03                                                                            postsynaptic membrane assembly
157 GO:0007268       BP 6.12e-05 9.34e-03                                                                            chemical synaptic transmission
158 GO:0019233       BP 3.67e-05 9.34e-03                                                                                sensory perception of pain
159 GO:0090394       BP 6.57e-05 9.34e-03                                                  negative regulation of excitatory postsynaptic potential
160 GO:0097105       BP 6.57e-05 9.34e-03                                                                             presynaptic membrane assembly
161 GO:2000049       BP 1.53e-03 9.77e-03                                            positive regulation of cell-cell adhesion mediated by cadherin
162 GO:0006520       BP 1.55e-03 9.83e-03                                                                     cellular amino acid metabolic process
163 GO:0007399       BP 9.01e-05 1.01e-02                                                                                nervous system development
164 GO:0015711       BP 1.63e-03 1.01e-02                                                                                   organic anion transport
165 GO:0042246       BP 1.63e-03 1.01e-02                                                                                       tissue regeneration
166 GO:0051965       BP 9.47e-05 1.01e-02                                                                   positive regulation of synapse assembly
167 GO:0006094       BP 1.70e-03 1.05e-02                                                                                           gluconeogenesis
168 GO:0008206       BP 2.19e-04 1.10e-02                                                                               bile acid metabolic process
169 GO:0036109       BP 2.19e-04 1.10e-02                                                                    alpha-linolenic acid metabolic process
170 GO:0034641       BP 1.90e-03 1.16e-02                                                              cellular nitrogen compound metabolic process
171 GO:0034976       BP 2.87e-04 1.16e-02                                                                  response to endoplasmic reticulum stress
172 GO:0051966       BP 1.22e-04 1.16e-02                                                        regulation of synaptic transmission, glutamatergic
173 GO:0006890       BP 3.33e-04 1.29e-02                                                        retrograde vesicle-mediated transport, Golgi to ER
174 GO:0007030       BP 3.58e-04 1.33e-02                                                                                        Golgi organization
175 GO:0015698       BP 2.19e-03 1.33e-02                                                                                 inorganic anion transport
176 GO:0001561       BP 2.27e-03 1.36e-02                                                                                fatty acid alpha-oxidation
177 GO:0010269       BP 2.27e-03 1.36e-02                                                                                  response to selenium ion
178 GO:0006488       BP 3.94e-04 1.41e-02                                                      dolichol-linked oligosaccharide biosynthetic process
179 GO:0006537       BP 4.66e-04 1.50e-02                                                                            glutamate biosynthetic process
180 GO:0019640       BP 4.66e-04 1.50e-02                                                     glucuronate catabolic process to xylulose 5-phosphate
181 GO:0006099       BP 3.90e-04 1.77e-02                                                                                  tricarboxylic acid cycle
182 GO:0030534       BP 2.11e-04 1.80e-02                                                                                            adult behavior
183 GO:0006487       BP 5.82e-04 1.81e-02                                                                            protein N-linked glycosylation
184 GO:0015886       BP 3.16e-03 1.85e-02                                                                                            heme transport
185 GO:0055091       BP 3.16e-03 1.85e-02                                                                                  phospholipid homeostasis
186 GO:0070327       BP 3.16e-03 1.85e-02                                                                                 thyroid hormone transport
187 GO:0070988       BP 4.66e-04 1.88e-02                                                                                             demethylation
188 GO:0006536       BP 5.08e-04 1.93e-02                                                                               glutamate metabolic process
189 GO:0043085       BP 3.34e-03 1.94e-02                                                                 positive regulation of catalytic activity
190 GO:0019674       BP 6.40e-04 2.16e-02                                                                                     NAD metabolic process
191 GO:0006563       BP 9.24e-04 2.23e-02                                                                                L-serine metabolic process
192 GO:0008643       BP 9.32e-04 2.23e-02                                                                                    carbohydrate transport
193 GO:0009058       BP 9.32e-04 2.23e-02                                                                                      biosynthetic process
194 GO:0034340       BP 9.24e-04 2.23e-02                                                                             response to type I interferon
195 GO:0043627       BP 7.95e-04 2.23e-02                                                                                      response to estrogen
196 GO:0046655       BP 7.93e-04 2.23e-02                                                                              folic acid metabolic process
197 GO:0072719       BP 9.24e-04 2.23e-02                                                                            cellular response to cisplatin
198 GO:0006486       BP 9.89e-04 2.30e-02                                                                                     protein glycosylation
199 GO:0071625       BP 2.99e-04 2.31e-02                                                                                     vocalization behavior
200 GO:0006111       BP 4.17e-03 2.36e-02                                                                             regulation of gluconeogenesis
201 GO:0014075       BP 4.17e-03 2.36e-02                                                                                         response to amine
202 GO:0031638       BP 4.17e-03 2.36e-02                                                                                        zymogen activation
203 GO:0046415       BP 4.17e-03 2.36e-02                                                                                   urate metabolic process
204 GO:0055072       BP 1.04e-03 2.36e-02                                                                                      iron ion homeostasis
205 GO:0035338       BP 7.93e-04 2.44e-02                                                            long-chain fatty-acyl-CoA biosynthetic process
206 GO:0008610       BP 9.67e-04 2.56e-02                                                                                lipid biosynthetic process
207 GO:0006730       BP 4.56e-03 2.57e-02                                                                              one-carbon metabolic process
208 GO:0009725       BP 4.67e-03 2.61e-02                                                                                       response to hormone
209 GO:0010033       BP 4.78e-03 2.66e-02                                                                             response to organic substance
210 GO:0071276       BP 5.06e-03 2.78e-02                                                                          cellular response to cadmium ion
211 GO:2000379       BP 5.06e-03 2.78e-02                                          positive regulation of reactive oxygen species metabolic process
212 GO:0007158       BP 3.94e-04 2.80e-02                                                                                 neuron cell-cell adhesion
213 GO:0006071       BP 5.32e-03 2.85e-02                                                                                glycerol metabolic process
214 GO:0006879       BP 5.32e-03 2.85e-02                                                                             cellular iron ion homeostasis
215 GO:0030277       BP 5.32e-03 2.85e-02                                                                maintenance of gastrointestinal epithelium
216 GO:0042359       BP 5.32e-03 2.85e-02                                                                               vitamin D metabolic process
217 GO:0007420       BP 4.98e-04 2.89e-02                                                                                         brain development
218 GO:0086015       BP 4.66e-04 2.89e-02                                                                             SA node cell action potential
219 GO:2000310       BP 5.08e-04 2.89e-02                                  regulation of N-methyl-D-aspartate selective glutamate receptor activity
220 GO:0006693       BP 1.16e-03 2.92e-02                                                                           prostaglandin metabolic process
221 GO:0009083       BP 1.16e-03 2.92e-02                                                               branched-chain amino acid catabolic process
222 GO:0097421       BP 5.60e-03 2.98e-02                                                                                        liver regeneration
223 GO:0030324       BP 5.78e-03 3.06e-02                                                                                          lung development
224 GO:0006047       BP 1.53e-03 3.07e-02                                                                 UDP-N-acetylglucosamine metabolic process
225 GO:0006729       BP 1.53e-03 3.07e-02                                                                  tetrahydrobiopterin biosynthetic process
226 GO:0019388       BP 1.53e-03 3.07e-02                                                                               galactose catabolic process
227 GO:0051289       BP 1.43e-03 3.07e-02                                                                               protein homotetramerization
228 GO:0006749       BP 1.28e-03 3.11e-02                                                                             glutathione metabolic process
229 GO:0009235       BP 1.38e-03 3.17e-02                                                                               cobalamin metabolic process
230 GO:0042178       BP 1.53e-03 3.17e-02                                                                              xenobiotic catabolic process
231 GO:0042538       BP 1.53e-03 3.17e-02                                                                            hyperosmotic salinity response
232 GO:1901687       BP 1.38e-03 3.17e-02                                                               glutathione derivative biosynthetic process
233 GO:0007612       BP 6.22e-04 3.21e-02                                                                                                  learning
234 GO:2000311       BP 6.40e-04 3.21e-02 regulation of alpha-amino-3-hydroxy-5-methyl-4-isoxazole propionate selective glutamate receptor activity
235 GO:0006656       BP 6.16e-03 3.23e-02                                                                  phosphatidylcholine biosynthetic process
236 GO:0048545       BP 6.16e-03 3.23e-02                                                                               response to steroid hormone
237 GO:0006090       BP 1.90e-03 3.61e-02                                                                                pyruvate metabolic process
238 GO:0046835       BP 1.90e-03 3.61e-02                                                                              carbohydrate phosphorylation
239 GO:0042448       BP 2.27e-03 3.99e-02                                                                            progesterone metabolic process
240 GO:0008210       BP 8.00e-03 4.07e-02                                                                                estrogen metabolic process
241 GO:0008645       BP 8.00e-03 4.07e-02                                                                                          hexose transport
242 GO:0010043       BP 8.06e-03 4.07e-02                                                                                      response to zinc ion
243 GO:0016540       BP 8.00e-03 4.07e-02                                                                                    protein autoprocessing
244 GO:0007029       BP 2.19e-03 4.09e-02                                                                        endoplasmic reticulum organization
245 GO:0023041       BP 9.24e-04 4.15e-02                                                                              neuronal signal transduction
246 GO:1901018       BP 9.24e-04 4.15e-02                                   positive regulation of potassium ion transmembrane transporter activity
247 GO:0006644       BP 8.52e-03 4.28e-02                                                                            phospholipid metabolic process
248 GO:0032496       BP 9.20e-03 4.60e-02                                                                            response to lipopolysaccharide
249 GO:0009395       BP 9.52e-03 4.71e-02                                                                            phospholipid catabolic process
250 GO:0060416       BP 9.52e-03 4.71e-02                                                                                response to growth hormone
[1] "++++++++++++++++++++++++++++++++++++++++++++++++++++++++++++++++++++++++++++++++++++++++++++++++++++++++++++"


[1] "========================================================================="
[1] "The data from Table S2:"
     Symbol       EnsemblID         GO                                                                   dd
36 LOC153684 ENSG00000215068 GO:0045944 positive regulation of transcription from RNA polymerase II promoter
[1] "========================================================================="

[1] "++++++++++++++++++++++++++++++++++++++++++++++++++++++++++++++++++++++++++++++++++++++++++++++++++++++++++++"
[1] "The enrichment output from LNCRNA2GOA:"
         GOID Ontology   Pvalue      FDR                                                                    Term
1  GO:0075525       BP 0.00e+00 0.00e+00                            viral translational termination-reinitiation
2  GO:0006355       BP 2.07e-15 2.32e-12                              regulation of transcription, DNA-templated
3  GO:0006351       BP 2.27e-14 1.27e-11                                            transcription, DNA-templated
4  GO:0031113       BP 1.95e-06 5.10e-04                                regulation of microtubule polymerization
5  GO:0001731       BP 7.44e-06 1.56e-03                          formation of translation preinitiation complex
6  GO:0016236       BP 1.48e-05 2.58e-03                                                          macroautophagy
7  GO:0008286       BP 2.64e-06 3.08e-03                                      insulin receptor signaling pathway
8  GO:0006412       BP 2.68e-05 3.87e-03                                                             translation
9  GO:0070987       BP 2.96e-05 3.87e-03                                        error-free translesion synthesis
10 GO:0030155       BP 1.21e-04 1.41e-02                                             regulation of cell adhesion
11 GO:0006338       BP 5.11e-05 1.43e-02                                                    chromatin remodeling
12 GO:0000387       BP 2.11e-04 1.81e-02                                             spliceosomal snRNP assembly
13 GO:0031146       BP 1.77e-04 1.81e-02 SCF-dependent proteasomal ubiquitin-dependent protein catabolic process
14 GO:0042752       BP 2.17e-04 1.81e-02                                          regulation of circadian rhythm
15 GO:0043161       BP 2.25e-04 1.81e-02       proteasome-mediated ubiquitin-dependent protein catabolic process
16 GO:0006413       BP 3.08e-04 2.15e-02                                                translational initiation
17 GO:0006446       BP 2.91e-04 2.15e-02                                  regulation of translational initiation
18 GO:0033572       BP 3.88e-05 2.26e-02                                                   transferrin transport
19 GO:0007030       BP 3.58e-04 2.34e-02                                                      Golgi organization
20 GO:0045893       BP 1.15e-04 2.58e-02                     positive regulation of transcription, DNA-templated
21 GO:0048639       BP 4.66e-04 2.71e-02                             positive regulation of developmental growth
22 GO:0007492       BP 2.11e-04 3.50e-02                                                    endoderm development
23 GO:0051457       BP 2.19e-04 3.50e-02                              maintenance of protein location in nucleus
24 GO:0048511       BP 6.90e-04 3.80e-02                                                        rhythmic process
25 GO:0031116       BP 7.93e-04 3.95e-02                       positive regulation of microtubule polymerization
26 GO:0043153       BP 7.93e-04 3.95e-02                           entrainment of circadian clock by photoperiod
27 GO:0000470       BP 2.99e-04 4.17e-02                                                  maturation of LSU-rRNA
28 GO:0043985       BP 9.24e-04 4.21e-02                                               histone H4-R3 methylation
29 GO:2000323       BP 9.24e-04 4.21e-02        negative regulation of glucocorticoid receptor signaling pathway
30 GO:0045944       BP 4.28e-04 4.74e-02    positive regulation of transcription from RNA polymerase II promoter
31 GO:0060956       BP 4.66e-04 4.74e-02                                        endocardial cell differentiation
32 GO:0007219       BP 5.00e-05 4.94e-02                                                 Notch signaling pathway
33 GO:0032438       BP 1.16e-03 4.98e-02                                                 melanosome organization
34 GO:0051028       BP 1.19e-03 4.98e-02                                                          mRNA transport
[1] "++++++++++++++++++++++++++++++++++++++++++++++++++++++++++++++++++++++++++++++++++++++++++++++++++++++++++++"


[1] "========================================================================="
[1] "The data from Table S2:"
    Symbol       EnsemblID         GO                                                                   dd
38 TOB1-AS1 ENSG00000229980 GO:0045944 positive regulation of transcription from RNA polymerase II promoter
[1] "========================================================================="

[1] "++++++++++++++++++++++++++++++++++++++++++++++++++++++++++++++++++++++++++++++++++++++++++++++++++++++++++++"
[1] "The enrichment output from LNCRNA2GOA:"
         GOID Ontology   Pvalue      FDR                                                                 Term
1  GO:0016567       BP 7.82e-07 7.21e-04                                               protein ubiquitination
2  GO:0006004       BP 7.72e-06 7.85e-03                                             fucose metabolic process
3  GO:0000209       BP 8.26e-05 3.07e-02                                           protein polyubiquitination
4  GO:0000289       BP 2.91e-04 3.07e-02                     nuclear-transcribed mRNA poly(A) tail shortening
5  GO:0006281       BP 1.21e-04 3.07e-02                                                           DNA repair
6  GO:0006283       BP 1.77e-04 3.07e-02                     transcription-coupled nucleotide-excision repair
7  GO:0006351       BP 3.69e-04 3.07e-02                                         transcription, DNA-templated
8  GO:0006513       BP 3.38e-04 3.07e-02                                           protein monoubiquitination
9  GO:0006974       BP 3.79e-04 3.07e-02                             cellular response to DNA damage stimulus
10 GO:0007346       BP 3.09e-04 3.07e-02                                     regulation of mitotic cell cycle
11 GO:0016575       BP 2.42e-04 3.07e-02                                                histone deacetylation
12 GO:0018027       BP 4.66e-04 3.07e-02                                        peptidyl-lysine dimethylation
13 GO:0030242       BP 4.66e-04 3.07e-02                                                            pexophagy
14 GO:0043161       BP 2.25e-04 3.07e-02    proteasome-mediated ubiquitin-dependent protein catabolic process
15 GO:0051084       BP 4.66e-04 3.07e-02                          'de novo' posttranslational protein folding
16 GO:0006355       BP 5.07e-04 3.11e-02                           regulation of transcription, DNA-templated
17 GO:0006511       BP 6.32e-04 3.28e-02                        ubiquitin-dependent protein catabolic process
18 GO:0016032       BP 6.31e-04 3.28e-02                                                        viral process
19 GO:1904355       BP 6.40e-04 3.28e-02                              positive regulation of telomere capping
20 GO:0042769       BP 7.42e-04 3.60e-02                         DNA damage response, detection of DNA damage
21 GO:0000389       BP 9.24e-04 3.62e-02                                      mRNA 3'-splice site recognition
22 GO:0032981       BP 8.59e-04 3.62e-02                   mitochondrial respiratory chain complex I assembly
23 GO:0045132       BP 9.24e-04 3.62e-02                                       meiotic chromosome segregation
24 GO:0045944       BP 9.81e-04 3.62e-02 positive regulation of transcription from RNA polymerase II promoter
25 GO:0051438       BP 9.24e-04 3.62e-02                 regulation of ubiquitin-protein transferase activity
26 GO:0070987       BP 9.67e-04 3.62e-02                                     error-free translesion synthesis
27 GO:0000086       BP 1.07e-03 3.79e-02                                G2/M transition of mitotic cell cycle
28 GO:0042276       BP 1.16e-03 3.97e-02                                    error-prone translesion synthesis
29 GO:0007631       BP 8.18e-05 4.27e-02                                                     feeding behavior
30 GO:0009312       BP 1.04e-04 4.27e-02                                 oligosaccharide biosynthetic process
31 GO:0005975       BP 5.16e-04 4.36e-02                                       carbohydrate metabolic process
32 GO:0006488       BP 3.94e-04 4.36e-02                 dolichol-linked oligosaccharide biosynthetic process
33 GO:0006810       BP 4.54e-04 4.36e-02                                                            transport
34 GO:0006941       BP 1.22e-04 4.36e-02                                          striated muscle contraction
35 GO:0007020       BP 5.08e-04 4.36e-02                                               microtubule nucleation
36 GO:0019640       BP 4.66e-04 4.36e-02                glucuronate catabolic process to xylulose 5-phosphate
37 GO:0045109       BP 3.94e-04 4.36e-02                                   intermediate filament organization
38 GO:0055129       BP 4.66e-04 4.36e-02                                       L-proline biosynthetic process
39 GO:1901164       BP 4.66e-04 4.36e-02                    negative regulation of trophoblast cell migration
40 GO:1903416       BP 4.66e-04 4.36e-02                                                response to glycoside
41 GO:1904714       BP 4.66e-04 4.36e-02                           regulation of chaperone-mediated autophagy
42 GO:0006487       BP 5.82e-04 4.55e-02                                       protein N-linked glycosylation
43 GO:0014002       BP 6.40e-04 4.65e-02                                                astrocyte development
44 GO:0070936       BP 1.55e-03 4.92e-02                                    protein K48-linked ubiquitination
45 GO:1900264       BP 1.53e-03 4.92e-02          positive regulation of DNA-directed DNA polymerase activity
[1] "++++++++++++++++++++++++++++++++++++++++++++++++++++++++++++++++++++++++++++++++++++++++++++++++++++++++++++"


[1] "========================================================================="
[1] "The data from Table S2:"
        Symbol       EnsemblID         GO                                                                   dd
49 LOC101929224 ENSG00000260088 GO:0045944 positive regulation of transcription from RNA polymerase II promoter
[1] "========================================================================="

[1] "++++++++++++++++++++++++++++++++++++++++++++++++++++++++++++++++++++++++++++++++++++++++++++++++++++++++++++"
[1] "The enrichment output from LNCRNA2GOA:"
         GOID Ontology   Pvalue      FDR                                                                        Term
1  GO:0007399       BP 8.09e-12 7.04e-09                                                  nervous system development
2  GO:0007156       BP 2.05e-08 1.95e-05             homophilic cell adhesion via plasma membrane adhesion molecules
3  GO:0060315       BP 3.55e-07 1.13e-04 negative regulation of ryanodine-sensitive calcium-release channel activity
4  GO:0007269       BP 1.16e-06 4.59e-04                                                  neurotransmitter secretion
5  GO:0007409       BP 3.64e-06 1.12e-03                                                                axonogenesis
6  GO:0060291       BP 5.21e-06 1.21e-03                                             long-term synaptic potentiation
7  GO:0017156       BP 7.44e-06 1.38e-03                                            calcium ion regulated exocytosis
8  GO:0040012       BP 1.91e-05 2.62e-03                                                    regulation of locomotion
9  GO:0007155       BP 5.37e-05 6.22e-03                                                               cell adhesion
10 GO:0007268       BP 6.12e-05 6.30e-03                                              chemical synaptic transmission
11 GO:0043268       BP 6.57e-05 1.57e-02                              positive regulation of potassium ion transport
12 GO:0007264       BP 9.16e-05 2.00e-02                                   small GTPase mediated signal transduction
13 GO:0001975       BP 1.48e-04 2.58e-02                                                     response to amphetamine
14 GO:2000300       BP 1.55e-04 2.95e-02                                   regulation of synaptic vesicle exocytosis
15 GO:0007158       BP 3.94e-04 3.04e-02                                                   neuron cell-cell adhesion
16 GO:0007213       BP 3.94e-04 3.04e-02                  G-protein coupled acetylcholine receptor signaling pathway
17 GO:0030073       BP 3.38e-04 3.04e-02                                                           insulin secretion
18 GO:0014047       BP 2.11e-04 3.06e-02                                                         glutamate secretion
19 GO:0043547       BP 2.49e-04 3.10e-02                                      positive regulation of GTPase activity
20 GO:0035641       BP 2.99e-04 3.25e-02                                             locomotory exploration behavior
21 GO:0006470       BP 2.44e-04 3.32e-02                                                   protein dephosphorylation
22 GO:0061001       BP 2.19e-04 3.32e-02                                 regulation of dendritic spine morphogenesis
23 GO:0007416       BP 4.79e-04 3.41e-02                                                            synapse assembly
24 GO:0007165       BP 7.46e-04 4.61e-02                                                         signal transduction
25 GO:0048666       BP 7.34e-04 4.61e-02                                                          neuron development
26 GO:0007612       BP 6.22e-04 4.65e-02                                                                    learning
27 GO:0021542       BP 6.40e-04 4.65e-02                                                   dentate gyrus development
28 GO:0048813       BP 8.33e-04 4.82e-02                                                      dendrite morphogenesis
[1] "++++++++++++++++++++++++++++++++++++++++++++++++++++++++++++++++++++++++++++++++++++++++++++++++++++++++++++"


[1] "========================================================================="
[1] "The data from Table S2:"
     Symbol       EnsemblID         GO                                                                   dd
50 LOC284454 ENSG00000267519 GO:0045944 positive regulation of transcription from RNA polymerase II promoter
[1] "========================================================================="

[1] "++++++++++++++++++++++++++++++++++++++++++++++++++++++++++++++++++++++++++++++++++++++++++++++++++++++++++++"
[1] "The enrichment output from LNCRNA2GOA:"
         GOID Ontology   Pvalue      FDR                                                                                        Term
1  GO:0007565       BP 3.46e-14 2.94e-11                                                                            female pregnancy
2  GO:0031424       BP 2.40e-10 1.02e-07                                                                              keratinization
3  GO:0030198       BP 1.39e-09 7.15e-07                                                           extracellular matrix organization
4  GO:0070268       BP 4.10e-09 2.11e-06                                                                               cornification
5  GO:0060397       BP 7.14e-08 2.02e-05                               JAK-STAT cascade involved in growth hormone signaling pathway
6  GO:0032725       BP 3.55e-07 1.22e-04          positive regulation of granulocyte macrophage colony-stimulating factor production
7  GO:0031581       BP 8.21e-07 1.41e-04                                                                      hemidesmosome assembly
8  GO:0042060       BP 7.90e-07 1.41e-04                                                                               wound healing
9  GO:0007267       BP 2.19e-06 3.10e-04                                                                         cell-cell signaling
10 GO:0070234       BP 1.95e-06 3.10e-04                                             positive regulation of T cell apoptotic process
11 GO:0042127       BP 3.98e-07 4.39e-04                                                            regulation of cell proliferation
12 GO:0008284       BP 1.07e-05 1.31e-03                                                   positive regulation of cell proliferation
13 GO:0051781       BP 1.14e-05 1.31e-03                                                        positive regulation of cell division
14 GO:0010700       BP 7.72e-06 1.59e-03                                             negative regulation of norepinephrine secretion
15 GO:0001503       BP 1.90e-05 3.25e-03                                                                                ossification
16 GO:0007186       BP 3.40e-05 3.32e-03                                                G-protein coupled receptor signaling pathway
17 GO:0007292       BP 3.90e-05 3.32e-03                                                                    female gamete generation
18 GO:0016486       BP 3.90e-05 3.32e-03                                                                  peptide hormone processing
19 GO:0030325       BP 3.90e-05 3.32e-03                                                                   adrenal gland development
20 GO:0050911       BP 5.86e-05 4.53e-03                      detection of chemical stimulus involved in sensory perception of smell
21 GO:0006954       BP 1.07e-05 5.89e-03                                                                       inflammatory response
22 GO:0030574       BP 7.04e-05 6.05e-03                                                                  collagen catabolic process
23 GO:0001502       BP 5.05e-05 7.42e-03                                                                      cartilage condensation
24 GO:0001890       BP 1.07e-04 8.46e-03                                                                        placenta development
25 GO:0001501       BP 6.61e-05 8.49e-03                                                                 skeletal system development
26 GO:0006703       BP 1.55e-04 8.77e-03                                                               estrogen biosynthetic process
27 GO:0007200       BP 9.47e-05 9.01e-03                     phospholipase C-activating G-protein coupled receptor signaling pathway
28 GO:0030324       BP 1.29e-04 9.50e-03                                                                            lung development
29 GO:0050796       BP 1.14e-04 9.52e-03                                                             regulation of insulin secretion
30 GO:0044267       BP 1.42e-04 9.53e-03                                                          cellular protein metabolic process
31 GO:0045840       BP 1.48e-04 9.53e-03                                             positive regulation of mitotic nuclear division
32 GO:0007608       BP 1.96e-04 1.04e-02                                                                 sensory perception of smell
33 GO:0006915       BP 3.08e-05 1.13e-02                                                                           apoptotic process
34 GO:0022617       BP 1.93e-04 1.17e-02                                                            extracellular matrix disassembly
35 GO:0007275       BP 2.21e-04 1.20e-02                                                          multicellular organism development
36 GO:0032693       BP 2.19e-04 1.20e-02                                            negative regulation of interleukin-10 production
37 GO:0051216       BP 2.09e-04 1.35e-02                                                                       cartilage development
38 GO:0007165       BP 3.76e-04 1.65e-02                                                                         signal transduction
39 GO:0015671       BP 3.94e-04 1.65e-02                                                                            oxygen transport
40 GO:0030540       BP 4.66e-04 1.65e-02                                                                female genitalia development
41 GO:0033278       BP 4.66e-04 1.65e-02                                                              cell proliferation in midbrain
42 GO:0060065       BP 3.94e-04 1.65e-02                                                                          uterus development
43 GO:0061370       BP 4.66e-04 1.65e-02                                                           testosterone biosynthetic process
44 GO:0071248       BP 4.66e-04 1.65e-02                                                              cellular response to metal ion
45 GO:0099054       BP 4.66e-04 1.65e-02                                                                         presynapse assembly
46 GO:0010536       BP 4.66e-04 1.66e-02                                  positive regulation of activation of Janus kinase activity
47 GO:0030322       BP 5.08e-04 1.75e-02                                                         stabilization of membrane potential
48 GO:0043312       BP 6.62e-05 1.78e-02                                                                    neutrophil degranulation
49 GO:0046697       BP 8.07e-05 1.78e-02                                                                             decidualization
50 GO:0001525       BP 5.92e-04 1.97e-02                                                                                angiogenesis
51 GO:0001660       BP 4.66e-04 2.11e-02                                                                            fever generation
52 GO:0030321       BP 4.66e-04 2.11e-02                                                          transepithelial chloride transport
53 GO:0035589       BP 3.94e-04 2.11e-02                          G-protein coupled purinergic nucleotide receptor signaling pathway
54 GO:0045616       BP 3.94e-04 2.11e-02                                                  regulation of keratinocyte differentiation
55 GO:0071773       BP 5.12e-04 2.11e-02                                                           cellular response to BMP stimulus
56 GO:0007160       BP 7.01e-04 2.26e-02                                                                        cell-matrix adhesion
57 GO:2001240       BP 6.59e-04 2.61e-02           negative regulation of extrinsic apoptotic signaling pathway in absence of ligand
58 GO:0061038       BP 9.24e-04 2.80e-02                                                                        uterus morphogenesis
59 GO:0061312       BP 9.24e-04 2.80e-02                                         BMP signaling pathway involved in heart development
60 GO:0014911       BP 9.67e-04 2.85e-02                                         positive regulation of smooth muscle cell migration
61 GO:0045944       BP 1.79e-04 3.29e-02                        positive regulation of transcription from RNA polymerase II promoter
62 GO:0007155       BP 1.29e-03 3.60e-02                                                                               cell adhesion
63 GO:0015884       BP 1.53e-03 3.66e-02                                                                        folic acid transport
64 GO:0035878       BP 1.53e-03 3.66e-02                                                                            nail development
65 GO:0036465       BP 1.53e-03 3.66e-02                                                                  synaptic vesicle recycling
66 GO:0055009       BP 1.53e-03 3.66e-02                                                  atrial cardiac muscle tissue morphogenesis
67 GO:0060706       BP 1.53e-03 3.66e-02                             cell differentiation involved in embryonic placenta development
68 GO:0008037       BP 1.63e-03 3.81e-02                                                                            cell recognition
69 GO:0043588       BP 1.70e-03 3.89e-02                                                                            skin development
70 GO:0001649       BP 1.19e-03 4.07e-02                                                                  osteoblast differentiation
71 GO:0006955       BP 1.31e-03 4.13e-02                                                                             immune response
72 GO:0010628       BP 1.25e-03 4.13e-02                                                      positive regulation of gene expression
73 GO:0060712       BP 1.53e-03 4.13e-02                                                        spongiotrophoblast layer development
74 GO:0021520       BP 1.53e-03 4.19e-02                                            spinal cord motor neuron cell fate specification
75 GO:0045026       BP 1.53e-03 4.19e-02                                                                      plasma membrane fusion
76 GO:0007187       BP 1.70e-03 4.37e-02 G-protein coupled receptor signaling pathway, coupled to cyclic nucleotide second messenger
77 GO:0045410       BP 2.27e-03 4.60e-02                                   positive regulation of interleukin-6 biosynthetic process
78 GO:0051151       BP 2.27e-03 4.60e-02                                   negative regulation of smooth muscle cell differentiation
79 GO:0060670       BP 2.27e-03 4.60e-02                                      branching involved in labyrinthine layer morphogenesis
80 GO:0061180       BP 2.27e-03 4.60e-02                                                        mammary gland epithelium development
81 GO:0061384       BP 2.27e-03 4.60e-02                                                               heart trabecula morphogenesis
82 GO:0006704       BP 2.27e-03 4.97e-02                                                         glucocorticoid biosynthetic process
83 GO:0035234       BP 2.27e-03 4.97e-02                                                     ectopic germ cell programmed cell death
84 GO:0045766       BP 2.10e-03 4.97e-02                                                         positive regulation of angiogenesis
85 GO:0060346       BP 2.27e-03 4.97e-02                                                                    bone trabecula formation
86 GO:0071639       BP 2.27e-03 4.97e-02                            positive regulation of monocyte chemotactic protein-1 production
[1] "++++++++++++++++++++++++++++++++++++++++++++++++++++++++++++++++++++++++++++++++++++++++++++++++++++++++++++"


[1] "========================================================================="
[1] "The data from Table S2:"
     Symbol       EnsemblID         GO                                                                   dd
52 LINC00592 ENSG00000258279 GO:0045944 positive regulation of transcription from RNA polymerase II promoter
[1] "========================================================================="

[1] "++++++++++++++++++++++++++++++++++++++++++++++++++++++++++++++++++++++++++++++++++++++++++++++++++++++++++++"
[1] "The enrichment output from LNCRNA2GOA:"
         GOID Ontology   Pvalue      FDR                                                                   Term
1  GO:0061760       BP 0.00e+00 0.00e+00                                      antifungal innate immune response
2  GO:0007283       BP 2.57e-27 8.46e-25                                                        spermatogenesis
3  GO:0050911       BP 3.66e-16 5.60e-14 detection of chemical stimulus involved in sensory perception of smell
4  GO:0007608       BP 7.69e-16 7.84e-14                                            sensory perception of smell
5  GO:0051321       BP 1.37e-15 2.25e-13                                                     meiotic cell cycle
6  GO:0050896       BP 2.55e-11 1.56e-09                                                   response to stimulus
7  GO:0007129       BP 9.67e-11 1.06e-08                                                               synapsis
8  GO:0007140       BP 1.27e-09 9.53e-08                                                           male meiosis
9  GO:0030154       BP 1.45e-09 9.53e-08                                                   cell differentiation
10 GO:0006952       BP 5.03e-09 2.56e-07                                                       defense response
11 GO:0007342       BP 6.13e-09 3.36e-07                                 fusion of sperm to egg plasma membrane
12 GO:0042742       BP 9.91e-09 4.33e-07                                          defense response to bacterium
13 GO:0007338       BP 6.53e-08 2.50e-06                                                   single fertilization
14 GO:0050829       BP 1.51e-07 5.13e-06                            defense response to Gram-negative bacterium
15 GO:0034587       BP 7.14e-08 5.92e-06                                                piRNA metabolic process
16 GO:0043046       BP 8.08e-07 5.36e-05                          DNA methylation involved in gamete generation
17 GO:0007186       BP 3.68e-06 1.02e-04                           G-protein coupled receptor signaling pathway
18 GO:0035036       BP 2.90e-06 1.36e-04                                                  sperm-egg recognition
19 GO:0045948       BP 1.58e-05 3.72e-04                        positive regulation of translational initiation
20 GO:0070935       BP 1.58e-05 3.72e-04                                     3'-UTR-mediated mRNA stabilization
21 GO:0048240       BP 2.19e-05 4.79e-04                                                     sperm capacitation
22 GO:0007340       BP 1.10e-05 5.24e-04                                                      acrosome reaction
23 GO:0050907       BP 6.16e-05 1.16e-03          detection of chemical stimulus involved in sensory perception
24 GO:0008544       BP 2.13e-06 1.59e-03                                                  epidermis development
25 GO:0007130       BP 6.44e-05 1.63e-03                                          synaptonemal complex assembly
26 GO:0009566       BP 8.18e-05 1.92e-03                                                          fertilization
27 GO:0030317       BP 5.72e-05 2.11e-03                                             flagellated sperm motility
28 GO:0050830       BP 4.43e-04 6.45e-03                            defense response to Gram-positive bacterium
29 GO:0006880       BP 4.66e-04 6.48e-03                                 intracellular sequestering of iron ion
30 GO:2000117       BP 6.40e-04 8.52e-03            negative regulation of cysteine-type endopeptidase activity
31 GO:0031047       BP 3.99e-04 1.02e-02                                                  gene silencing by RNA
32 GO:0035092       BP 4.66e-04 1.02e-02                                           sperm chromatin condensation
33 GO:0007339       BP 5.82e-04 1.38e-02                                     binding of sperm to zona pellucida
34 GO:0007195       BP 2.27e-03 2.58e-02       adenylate cyclase-inhibiting dopamine receptor signaling pathway
35 GO:0043266       BP 2.27e-03 2.58e-02                                  regulation of potassium ion transport
36 GO:0045835       BP 2.27e-03 2.58e-02                        negative regulation of meiotic nuclear division
37 GO:0090286       BP 2.27e-03 2.58e-02                             cytoskeletal anchoring at nuclear membrane
38 GO:0045087       BP 2.40e-03 2.62e-02                                                 innate immune response
39 GO:0010466       BP 3.45e-03 3.64e-02                              negative regulation of peptidase activity
40 GO:0021527       BP 1.55e-04 3.87e-02                         spinal cord association neuron differentiation
41 GO:0050953       BP 1.55e-04 3.87e-02                                   sensory perception of light stimulus
42 GO:0007286       BP 2.38e-03 4.11e-02                                                  spermatid development
43 GO:0060046       BP 4.17e-03 4.26e-02                                        regulation of acrosome reaction
44 GO:0006346       BP 5.32e-03 4.52e-02                              methylation-dependent chromatin silencing
45 GO:0051481       BP 5.32e-03 4.52e-02             negative regulation of cytosolic calcium ion concentration
46 GO:0055078       BP 5.32e-03 4.52e-02                                                 sodium ion homeostasis
47 GO:0060158       BP 5.32e-03 4.52e-02         phospholipase C-activating dopamine receptor signaling pathway
48 GO:1901386       BP 5.32e-03 4.52e-02          negative regulation of voltage-gated calcium channel activity
49 GO:0007275       BP 2.44e-03 4.76e-02                                     multicellular organism development
[1] "++++++++++++++++++++++++++++++++++++++++++++++++++++++++++++++++++++++++++++++++++++++++++++++++++++++++++++"


[1] "========================================================================="
[1] "The data from Table S2:"
   Symbol       EnsemblID         GO                                                                   dd
53 MIR22HG ENSG00000186594 GO:0045944 positive regulation of transcription from RNA polymerase II promoter
[1] "========================================================================="

[1] "++++++++++++++++++++++++++++++++++++++++++++++++++++++++++++++++++++++++++++++++++++++++++++++++++++++++++++"
[1] "The enrichment output from LNCRNA2GOA:"
         GOID Ontology   Pvalue      FDR                                               Term
1  GO:0022617       BP 1.00e-07 4.97e-05                   extracellular matrix disassembly
2  GO:0030198       BP 9.41e-08 4.97e-05                  extracellular matrix organization
3  GO:0006506       BP 4.08e-07 4.19e-04                    GPI anchor biosynthetic process
4  GO:0006487       BP 1.37e-06 7.02e-04                     protein N-linked glycosylation
5  GO:0030574       BP 5.45e-06 1.80e-03                         collagen catabolic process
6  GO:0032355       BP 1.76e-06 2.00e-03                              response to estradiol
7  GO:0008152       BP 1.17e-05 4.01e-03                                  metabolic process
8  GO:0006486       BP 3.35e-05 8.59e-03                              protein glycosylation
9  GO:0070268       BP 4.66e-05 1.15e-02                                      cornification
10 GO:0031424       BP 9.16e-05 1.65e-02                                     keratinization
11 GO:0055074       BP 9.99e-05 1.65e-02                            calcium ion homeostasis
12 GO:0006829       BP 1.22e-04 1.73e-02                              zinc II ion transport
13 GO:0097202       BP 1.04e-04 2.14e-02 activation of cysteine-type endopeptidase activity
14 GO:0030001       BP 1.77e-04 2.19e-02                                metal ion transport
15 GO:1901185       BP 2.99e-04 3.28e-02      negative regulation of ERBB signaling pathway
16 GO:0015809       BP 4.66e-04 3.99e-02                                 arginine transport
17 GO:0016139       BP 4.66e-04 3.99e-02                        glycoside catabolic process
18 GO:0016254       BP 2.99e-04 3.99e-02           preassembly of GPI anchor in ER membrane
19 GO:0045039       BP 4.66e-04 3.99e-02   protein import into mitochondrial inner membrane
20 GO:0060050       BP 4.66e-04 3.99e-02       positive regulation of protein glycosylation
21 GO:1903826       BP 4.66e-04 3.99e-02                   arginine transmembrane transport
[1] "++++++++++++++++++++++++++++++++++++++++++++++++++++++++++++++++++++++++++++++++++++++++++++++++++++++++++++"


[1] "========================================================================="
[1] "The data from Table S2:"
        Symbol       EnsemblID         GO                                                                     dd
54 LOC100505817 ENSG00000261780 GO:0050911 detection of chemical stimulus involved in sensory perception of smell
[1] "========================================================================="

[1] "++++++++++++++++++++++++++++++++++++++++++++++++++++++++++++++++++++++++++++++++++++++++++++++++++++++++++++"
[1] "The enrichment output from LNCRNA2GOA:"
         GOID Ontology   Pvalue      FDR                                                                               Term
1  GO:0006334       BP 8.93e-19 6.74e-16                                                                nucleosome assembly
2  GO:0000183       BP 2.41e-14 9.10e-12                                                        chromatin silencing at rDNA
3  GO:0045814       BP 2.87e-12 7.22e-10                                 negative regulation of gene expression, epigenetic
4  GO:0032200       BP 2.98e-10 5.63e-08                                                              telomere organization
5  GO:0060964       BP 9.77e-10 1.59e-07                                              regulation of gene silencing by miRNA
6  GO:0044267       BP 1.19e-08 1.54e-06                                                 cellular protein metabolic process
7  GO:0045815       BP 1.22e-08 1.54e-06                                 positive regulation of gene expression, epigenetic
8  GO:0045652       BP 2.98e-08 2.81e-06                                        regulation of megakaryocyte differentiation
9  GO:0006335       BP 3.61e-08 3.02e-06                                      DNA replication-dependent nucleosome assembly
10 GO:1902036       BP 2.52e-07 1.90e-05                              regulation of hematopoietic stem cell differentiation
11 GO:0051290       BP 3.00e-06 2.06e-04                                                      protein heterotetramerization
12 GO:0006325       BP 6.16e-06 4.19e-04                                                             chromatin organization
13 GO:0030198       BP 6.79e-07 7.28e-04                                                  extracellular matrix organization
14 GO:0045653       BP 1.91e-05 1.20e-03                               negative regulation of megakaryocyte differentiation
15 GO:0007155       BP 4.86e-06 2.60e-03                                                                      cell adhesion
16 GO:0007565       BP 1.05e-05 3.94e-03                                                                   female pregnancy
17 GO:1903071       BP 7.72e-06 3.94e-03 positive regulation of ER-associated ubiquitin-dependent protein catabolic process
18 GO:0031424       BP 9.16e-05 4.94e-03                                                                     keratinization
19 GO:2000774       BP 1.91e-05 6.84e-03                                         positive regulation of cellular senescence
20 GO:0007596       BP 3.76e-04 1.89e-02                                                                  blood coagulation
21 GO:0006336       BP 5.08e-04 2.20e-02                                    DNA replication-independent nucleosome assembly
22 GO:0016233       BP 5.08e-04 2.20e-02                                                                   telomere capping
23 GO:0019827       BP 5.24e-04 2.20e-02                                                   stem cell population maintenance
24 GO:0006352       BP 1.22e-04 2.30e-02                                            DNA-templated transcription, initiation
25 GO:1902894       BP 1.04e-04 2.30e-02     negative regulation of pri-miRNA transcription from RNA polymerase II promoter
26 GO:0010033       BP 9.64e-05 2.58e-02                                                      response to organic substance
27 GO:0048333       BP 1.55e-04 2.77e-02                                                    mesodermal cell differentiation
28 GO:0038111       BP 8.42e-04 3.35e-02                                           interleukin-7-mediated signaling pathway
29 GO:0098532       BP 9.24e-04 3.49e-02                                                      histone H3-K27 trimethylation
30 GO:0009612       BP 8.59e-04 3.50e-02                                                    response to mechanical stimulus
31 GO:0035019       BP 8.59e-04 3.50e-02                                           somatic stem cell population maintenance
32 GO:0002062       BP 1.04e-03 3.79e-02                                                        chondrocyte differentiation
33 GO:0009653       BP 1.07e-03 3.79e-02                                                 anatomical structure morphogenesis
34 GO:0009615       BP 2.83e-04 4.34e-02                                                                  response to virus
35 GO:0008284       BP 4.10e-04 4.95e-02                                          positive regulation of cell proliferation
36 GO:0021637       BP 4.66e-04 4.95e-02                                           trigeminal nerve structural organization
37 GO:0033627       BP 5.08e-04 4.95e-02                                                 cell adhesion mediated by integrin
38 GO:1902287       BP 4.66e-04 4.95e-02                      semaphorin-plexin signaling pathway involved in axon guidance
[1] "++++++++++++++++++++++++++++++++++++++++++++++++++++++++++++++++++++++++++++++++++++++++++++++++++++++++++++"


[1] "========================================================================="
[1] "The data from Table S2:"
   Symbol       EnsemblID         GO                                                                   dd
56  CASC11 ENSG00000249375 GO:0045944 positive regulation of transcription from RNA polymerase II promoter
[1] "========================================================================="

[1] "++++++++++++++++++++++++++++++++++++++++++++++++++++++++++++++++++++++++++++++++++++++++++++++++++++++++++++"
[1] "The enrichment output from LNCRNA2GOA:"
        GOID Ontology   Pvalue      FDR                                                                   Term
1 GO:0007186       BP 9.11e-11 7.30e-08                           G-protein coupled receptor signaling pathway
2 GO:0050911       BP 1.82e-06 7.29e-04 detection of chemical stimulus involved in sensory perception of smell
3 GO:0050896       BP 3.80e-06 1.01e-03                                                   response to stimulus
4 GO:0007608       BP 8.25e-06 1.65e-03                                            sensory perception of smell
5 GO:0007165       BP 1.80e-05 2.89e-03                                                    signal transduction
6 GO:0009952       BP 1.05e-05 9.21e-03                               anterior/posterior pattern specification
[1] "++++++++++++++++++++++++++++++++++++++++++++++++++++++++++++++++++++++++++++++++++++++++++++++++++++++++++++"


[1] "========================================================================="
[1] "The data from Table S2:"
    Symbol       EnsemblID         GO                                                                   dd
57 FLJ22447 ENSG00000232774 GO:0045944 positive regulation of transcription from RNA polymerase II promoter
[1] "========================================================================="

[1] "++++++++++++++++++++++++++++++++++++++++++++++++++++++++++++++++++++++++++++++++++++++++++++++++++++++++++++"
[1] "The enrichment output from LNCRNA2GOA:"
         GOID Ontology   Pvalue      FDR                                                                                     Term
1  GO:0006281       BP 6.16e-08 4.76e-05                                                                               DNA repair
2  GO:0006260       BP 4.67e-07 1.81e-04                                                                          DNA replication
3  GO:0000398       BP 7.83e-07 2.02e-04                                                           mRNA splicing, via spliceosome
4  GO:0000042       BP 8.08e-07 3.01e-04                                                               protein targeting to Golgi
5  GO:0046907       BP 8.70e-07 3.01e-04                                                                  intracellular transport
6  GO:0032201       BP 2.24e-06 4.32e-04                                   telomere maintenance via semi-conservative replication
7  GO:0044770       BP 1.95e-06 4.49e-04                                                              cell cycle phase transition
8  GO:1904874       BP 7.44e-06 1.15e-03                         positive regulation of telomerase RNA localization to Cajal body
9  GO:0006397       BP 1.82e-05 2.11e-03                                                                          mRNA processing
10 GO:1904871       BP 1.91e-05 2.11e-03                                positive regulation of protein localization to Cajal body
11 GO:0000731       BP 2.77e-05 2.67e-03                                                     DNA synthesis involved in DNA repair
12 GO:0042276       BP 3.90e-05 3.02e-03                                                        error-prone translesion synthesis
13 GO:1904851       BP 3.79e-05 3.02e-03                 positive regulation of establishment of protein localization to telomere
14 GO:0006405       BP 3.26e-05 4.51e-03                                                                  RNA export from nucleus
15 GO:0006364       BP 7.28e-05 5.11e-03                                                                          rRNA processing
16 GO:0006310       BP 1.48e-04 7.16e-03                                                                        DNA recombination
17 GO:0006611       BP 1.22e-04 7.16e-03                                                              protein export from nucleus
18 GO:0006974       BP 1.14e-04 7.16e-03                                                 cellular response to DNA damage stimulus
19 GO:0007049       BP 1.43e-04 7.16e-03                                                                               cell cycle
20 GO:0008380       BP 1.33e-04 7.16e-03                                                                             RNA splicing
21 GO:0000462       BP 2.48e-04 1.07e-02 maturation of SSU-rRNA from tricistronic rRNA transcript (SSU-rRNA, 5.8S rRNA, LSU-rRNA)
22 GO:0016925       BP 2.46e-04 1.07e-02                                                                      protein sumoylation
23 GO:0006369       BP 1.14e-04 1.32e-02                                           termination of RNA polymerase II transcription
24 GO:0006409       BP 3.90e-04 1.52e-02                                                                 tRNA export from nucleus
25 GO:0006458       BP 3.94e-04 1.52e-02                                                                'de novo' protein folding
26 GO:0006270       BP 5.82e-04 2.14e-02                                                               DNA replication initiation
27 GO:0032836       BP 3.79e-05 2.61e-02                                                 glomerular basement membrane development
28 GO:0051170       BP 9.67e-04 3.12e-02                                                                           nuclear import
29 GO:0070584       BP 9.67e-04 3.12e-02                                                              mitochondrion morphogenesis
30 GO:2000234       BP 9.24e-04 3.12e-02                                                   positive regulation of rRNA processing
31 GO:0031124       BP 3.62e-04 3.58e-02                                                                   mRNA 3'-end processing
32 GO:0051028       BP 1.19e-03 3.68e-02                                                                           mRNA transport
33 GO:0046604       BP 4.66e-04 4.03e-02                                     positive regulation of mitotic centrosome separation
34 GO:0051436       BP 1.43e-03 4.25e-02  negative regulation of ubiquitin-protein ligase activity involved in mitotic cell cycle
35 GO:0016926       BP 1.53e-03 4.37e-02                                                                    protein desumoylation
[1] "++++++++++++++++++++++++++++++++++++++++++++++++++++++++++++++++++++++++++++++++++++++++++++++++++++++++++++"


[1] "========================================================================="
[1] "The data from Table S2:"
    Symbol       EnsemblID         GO                                                                   dd
58 HM13-AS1 ENSG00000230613 GO:0045944 positive regulation of transcription from RNA polymerase II promoter
[1] "========================================================================="

[1] "++++++++++++++++++++++++++++++++++++++++++++++++++++++++++++++++++++++++++++++++++++++++++++++++++++++++++++"
[1] "The enrichment output from LNCRNA2GOA:"
         GOID Ontology   Pvalue      FDR                                                                                                             Term
1  GO:0042254       BP 7.65e-14 6.06e-11                                                                                              ribosome biogenesis
2  GO:0006364       BP 1.03e-12 4.09e-10                                                                                                  rRNA processing
3  GO:0070125       BP 1.74e-09 4.42e-07                                                                           mitochondrial translational elongation
4  GO:0070126       BP 2.34e-09 4.47e-07                                                                          mitochondrial translational termination
5  GO:0008033       BP 3.12e-09 4.77e-07                                                                                                  tRNA processing
6  GO:0009451       BP 7.14e-08 9.42e-06                                                                                                 RNA modification
7  GO:0001522       BP 1.30e-07 1.47e-05                                                                                          pseudouridine synthesis
8  GO:0006412       BP 2.20e-07 2.18e-05                                                                                                      translation
9  GO:0000463       BP 7.72e-06 6.80e-04                         maturation of LSU-rRNA from tricistronic rRNA transcript (SSU-rRNA, 5.8S rRNA, LSU-rRNA)
10 GO:0006488       BP 7.44e-06 8.07e-04                                                             dolichol-linked oligosaccharide biosynthetic process
11 GO:0010501       BP 8.45e-06 8.07e-04                                                                                RNA secondary structure unwinding
12 GO:0042273       BP 1.04e-05 8.26e-04                                                                               ribosomal large subunit biogenesis
13 GO:0006400       BP 1.29e-05 9.29e-04                                                                                                tRNA modification
14 GO:0070131       BP 3.79e-05 2.41e-03                                                                 positive regulation of mitochondrial translation
15 GO:0006401       BP 8.07e-05 4.40e-03                                                                                            RNA catabolic process
16 GO:2000377       BP 8.07e-05 4.40e-03                                                          regulation of reactive oxygen species metabolic process
17 GO:0044597       BP 1.91e-05 4.87e-03                                                                                   daunorubicin metabolic process
18 GO:0044598       BP 1.91e-05 4.87e-03                                                                                    doxorubicin metabolic process
19 GO:0006397       BP 7.55e-05 4.92e-03                                                                                                  mRNA processing
20 GO:0016579       BP 1.04e-04 5.27e-03                                                                                         protein deubiquitination
21 GO:0008380       BP 1.33e-04 7.24e-03                                                                                                     RNA splicing
22 GO:0051436       BP 1.63e-04 7.78e-03                          negative regulation of ubiquitin-protein ligase activity involved in mitotic cell cycle
23 GO:0031146       BP 1.77e-04 7.98e-03                                          SCF-dependent proteasomal ubiquitin-dependent protein catabolic process
24 GO:0000460       BP 2.19e-04 8.88e-03                                                                                          maturation of 5.8S rRNA
25 GO:0006396       BP 2.21e-04 8.88e-03                                                                                                   RNA processing
26 GO:0051437       BP 2.46e-04 9.38e-03 positive regulation of ubiquitin-protein ligase activity involved in regulation of mitotic cell cycle transition
27 GO:0006521       BP 2.69e-04 9.77e-03                                                              regulation of cellular amino acid metabolic process
28 GO:0031145       BP 3.33e-04 1.16e-02                                                           anaphase-promoting complex-dependent catabolic process
29 GO:0035458       BP 3.94e-04 1.31e-02                                                                             cellular response to interferon-beta
30 GO:0032543       BP 4.48e-04 1.37e-02                                                                                        mitochondrial translation
31 GO:1990592       BP 4.66e-04 1.37e-02                                                                                    protein K69-linked ufmylation
32 GO:2001268       BP 4.66e-04 1.37e-02              negative regulation of cysteine-type endopeptidase activity involved in apoptotic signaling pathway
33 GO:0032212       BP 5.12e-04 1.45e-02                                                       positive regulation of telomere maintenance via telomerase
34 GO:0010972       BP 5.71e-04 1.56e-02                                                     negative regulation of G2/M transition of mitotic cell cycle
35 GO:0000956       BP 6.40e-04 1.69e-02                                                                       nuclear-transcribed mRNA catabolic process
36 GO:0031118       BP 4.66e-04 2.05e-02                                                                                     rRNA pseudouridine synthesis
37 GO:0000380       BP 5.08e-04 2.12e-02                                                                       alternative mRNA splicing, via spliceosome
38 GO:0006189       BP 9.24e-04 2.15e-02                                                                               'de novo' IMP biosynthetic process
39 GO:0006616       BP 9.24e-04 2.15e-02                                       SRP-dependent cotranslational protein targeting to membrane, translocation
40 GO:0038061       BP 9.28e-04 2.15e-02                                                                                          NIK/NF-kappaB signaling
41 GO:0042256       BP 9.24e-04 2.15e-02                                                                                         mature ribosome assembly
42 GO:0002479       BP 1.43e-03 3.04e-02                  antigen processing and presentation of exogenous peptide antigen via MHC class I, TAP-dependent
43 GO:0009116       BP 1.38e-03 3.04e-02                                                                                     nucleoside metabolic process
44 GO:0036295       BP 1.53e-03 3.04e-02                                                                     cellular response to increased oxygen levels
45 GO:0039536       BP 1.53e-03 3.04e-02                                                                   negative regulation of RIG-I signaling pathway
46 GO:0043488       BP 1.55e-03 3.04e-02                                                                                     regulation of mRNA stability
47 GO:0030193       BP 8.07e-05 3.14e-02                                                                                  regulation of blood coagulation
48 GO:0000413       BP 8.33e-04 3.30e-02                                                                            protein peptidyl-prolyl isomerization
49 GO:0061418       BP 1.74e-03 3.33e-02                               regulation of transcription from RNA polymerase II promoter in response to hypoxia
50 GO:0015031       BP 1.90e-03 3.55e-02                                                                                                protein transport
51 GO:1902036       BP 2.52e-03 4.58e-02                                                            regulation of hematopoietic stem cell differentiation
52 GO:0002181       BP 1.77e-04 4.59e-02                                                                                          cytoplasmic translation
53 GO:0051603       BP 2.61e-03 4.63e-02                                                       proteolysis involved in cellular protein catabolic process
[1] "++++++++++++++++++++++++++++++++++++++++++++++++++++++++++++++++++++++++++++++++++++++++++++++++++++++++++++"


[1] "========================================================================="
[1] "The data from Table S2:"
     Symbol       EnsemblID         GO                                                                   dd
59 LINC00324 ENSG00000178977 GO:0045944 positive regulation of transcription from RNA polymerase II promoter
[1] "========================================================================="

[1] "++++++++++++++++++++++++++++++++++++++++++++++++++++++++++++++++++++++++++++++++++++++++++++++++++++++++++++"
[1] "The enrichment output from LNCRNA2GOA:"
          GOID Ontology   Pvalue      FDR                                                                                                                                  Term
1   GO:0010543       BP 0.00e+00 0.00e+00                                                                                                     regulation of platelet activation
2   GO:0033153       BP 0.00e+00 0.00e+00                                                                                                   T cell receptor V(D)J recombination
3   GO:0048305       BP 0.00e+00 0.00e+00                                                                                                              immunoglobulin secretion
4   GO:2000271       BP 0.00e+00 0.00e+00                                                                                   positive regulation of fibroblast apoptotic process
5   GO:0002376       BP 1.54e-39 4.73e-37                                                                                                                 immune system process
6   GO:0006955       BP 1.16e-28 2.78e-26                                                                                                                       immune response
7   GO:0002250       BP 2.07e-26 4.72e-24                                                                                                              adaptive immune response
8   GO:0042110       BP 5.24e-24 1.01e-21                                                                                                                     T cell activation
9   GO:0045087       BP 7.23e-22 9.97e-20                                                                                                                innate immune response
10  GO:0007165       BP 3.23e-17 3.88e-15                                                                                                                   signal transduction
11  GO:0050776       BP 7.57e-17 8.09e-15                                                                                                         regulation of immune response
12  GO:0031295       BP 1.49e-16 1.44e-14                                                                                                                  T cell costimulation
13  GO:0007166       BP 5.16e-14 4.51e-12                                                                                               cell surface receptor signaling pathway
14  GO:0019083       BP 3.13e-14 7.51e-12                                                                                                                   viral transcription
15  GO:0050852       BP 2.49e-13 1.99e-11                                                                                                     T cell receptor signaling pathway
16  GO:0030217       BP 3.58e-13 2.65e-11                                                                                                                T cell differentiation
17  GO:0006968       BP 6.75e-12 4.64e-10                                                                                                             cellular defense response
18  GO:0006614       BP 1.25e-11 1.72e-09                                                                           SRP-dependent cotranslational protein targeting to membrane
19  GO:0007169       BP 4.22e-11 2.78e-09                                                                      transmembrane receptor protein tyrosine kinase signaling pathway
20  GO:0050853       BP 3.38e-10 1.95e-08                                                                                                     B cell receptor signaling pathway
21  GO:0006954       BP 5.44e-10 3.49e-08                                                                                                                 inflammatory response
22  GO:0000184       BP 5.47e-10 6.57e-08                                                                   nuclear-transcribed mRNA catabolic process, nonsense-mediated decay
23  GO:0006935       BP 1.49e-09 8.41e-08                                                                                                                            chemotaxis
24  GO:0002377       BP 1.77e-09 9.46e-08                                                                                                             immunoglobulin production
25  GO:0006915       BP 3.57e-09 1.81e-07                                                                                                                     apoptotic process
26  GO:0042981       BP 1.44e-09 2.89e-07                                                                                                       regulation of apoptotic process
27  GO:0032729       BP 9.61e-09 4.62e-07                                                                                    positive regulation of interferon-gamma production
28  GO:0030101       BP 1.01e-08 4.63e-07                                                                                                        natural killer cell activation
29  GO:0042113       BP 1.29e-08 5.66e-07                                                                                                                     B cell activation
30  GO:0006413       BP 9.91e-09 7.32e-07                                                                                                              translational initiation
31  GO:0050870       BP 6.00e-08 2.40e-06                                                                                              positive regulation of T cell activation
32  GO:0097190       BP 8.72e-08 3.36e-06                                                                                                           apoptotic signaling pathway
33  GO:0046641       BP 1.20e-07 4.42e-06                                                                                positive regulation of alpha-beta T cell proliferation
34  GO:0002407       BP 1.30e-07 4.61e-06                                                                                                             dendritic cell chemotaxis
35  GO:0035556       BP 1.48e-07 5.10e-06                                                                                                     intracellular signal transduction
36  GO:0045954       BP 2.20e-07 7.29e-06                                                                      positive regulation of natural killer cell mediated cytotoxicity
37  GO:0070098       BP 2.56e-07 8.20e-06                                                                                                  chemokine-mediated signaling pathway
38  GO:0042102       BP 3.46e-07 1.07e-05                                                                                           positive regulation of T cell proliferation
39  GO:0006909       BP 2.98e-07 1.25e-05                                                                                                                          phagocytosis
40  GO:0050850       BP 2.20e-07 1.41e-05                                                                                     positive regulation of calcium-mediated signaling
41  GO:0032753       BP 5.44e-07 1.64e-05                                                                                       positive regulation of interleukin-4 production
42  GO:0038083       BP 5.88e-07 1.71e-05                                                                                                 peptidyl-tyrosine autophosphorylation
43  GO:0019722       BP 8.33e-07 2.36e-05                                                                                                            calcium-mediated signaling
44  GO:0051607       BP 9.29e-07 3.29e-05                                                                                                             defense response to virus
45  GO:0045582       BP 3.53e-07 4.41e-05                                                                                         positive regulation of T cell differentiation
46  GO:0045060       BP 1.63e-06 4.47e-05                                                                                                      negative thymic T cell selection
47  GO:0042100       BP 8.70e-07 4.92e-05                                                                                                                  B cell proliferation
48  GO:0046632       BP 1.95e-06 5.21e-05                                                                                                     alpha-beta T cell differentiation
49  GO:0038095       BP 1.16e-06 5.56e-05                                                                                                 Fc-epsilon receptor signaling pathway
50  GO:0070383       BP 1.95e-06 6.18e-05                                                                                                              DNA cytosine deamination
51  GO:0045579       BP 2.90e-06 8.63e-05                                                                                         positive regulation of B cell differentiation
52  GO:0001816       BP 3.96e-06 1.03e-04                                                                                                                   cytokine production
53  GO:0006364       BP 2.38e-06 1.09e-04                                                                                                                       rRNA processing
54  GO:0051056       BP 4.99e-06 1.26e-04                                                                               regulation of small GTPase mediated signal transduction
55  GO:0050690       BP 6.59e-06 1.63e-04                                                                                      regulation of defense response to virus by virus
56  GO:0043547       BP 7.32e-06 1.75e-04                                                                                                positive regulation of GTPase activity
57  GO:0045589       BP 7.44e-06 1.75e-04                                                                                       regulation of regulatory T cell differentiation
58  GO:0050777       BP 7.44e-06 1.80e-04                                                                                                negative regulation of immune response
59  GO:0045869       BP 7.72e-06 1.82e-04                                     negative regulation of single stranded viral RNA replication via double stranded DNA intermediate
60  GO:0009615       BP 4.31e-06 1.88e-04                                                                                                                     response to virus
61  GO:0007186       BP 1.14e-05 2.56e-04                                                                                          G-protein coupled receptor signaling pathway
62  GO:0038111       BP 1.25e-05 2.73e-04                                                                                              interleukin-7-mediated signaling pathway
63  GO:0043029       BP 1.29e-05 2.76e-04                                                                                                                    T cell homeostasis
64  GO:0030889       BP 1.58e-05 3.09e-04                                                                                           negative regulation of B cell proliferation
65  GO:0042127       BP 1.45e-05 3.09e-04                                                                                                      regulation of cell proliferation
66  GO:0072678       BP 1.91e-05 3.67e-04                                                                                                                      T cell migration
67  GO:0045059       BP 1.91e-05 3.76e-04                                                                                                      positive thymic T cell selection
68  GO:0050702       BP 1.91e-05 3.76e-04                                                                                                          interleukin-1 beta secretion
69  GO:0045577       BP 7.72e-06 4.06e-04                                                                                                  regulation of B cell differentiation
70  GO:0002755       BP 2.31e-05 4.34e-04                                                                                  MyD88-dependent toll-like receptor signaling pathway
71  GO:0007204       BP 3.26e-05 6.14e-04                                                                            positive regulation of cytosolic calcium ion concentration
72  GO:0016032       BP 1.40e-05 6.34e-04                                                                                                                         viral process
73  GO:0050869       BP 3.79e-05 6.58e-04                                                                                              negative regulation of B cell activation
74  GO:1902715       BP 3.79e-05 6.58e-04                                                                                     positive regulation of interferon-gamma secretion
75  GO:0002230       BP 3.90e-05 6.65e-04                                                                              positive regulation of defense response to virus by host
76  GO:0046777       BP 4.36e-05 7.29e-04                                                                                                           protein autophosphorylation
77  GO:0048872       BP 5.05e-05 8.16e-04                                                                                                        homeostasis of number of cells
78  GO:0030890       BP 5.31e-05 8.42e-04                                                                                           positive regulation of B cell proliferation
79  GO:0043123       BP 2.40e-05 8.89e-04                                                                            positive regulation of I-kappaB kinase/NF-kappaB signaling
80  GO:0002456       BP 6.57e-05 1.01e-03                                                                                                              T cell mediated immunity
81  GO:0006412       BP 2.68e-05 1.07e-03                                                                                                                           translation
82  GO:0050860       BP 2.96e-05 1.14e-03                                                                              negative regulation of T cell receptor signaling pathway
83  GO:0010529       BP 1.04e-04 1.57e-03                                                                                                  negative regulation of transposition
84  GO:0032733       BP 9.99e-05 1.60e-03                                                                                      positive regulation of interleukin-10 production
85  GO:0010818       BP 1.04e-04 1.64e-03                                                                                                                     T cell chemotaxis
86  GO:0046854       BP 1.20e-04 1.78e-03                                                                                                  phosphatidylinositol phosphorylation
87  GO:0032088       BP 1.25e-04 1.91e-03                                                                        negative regulation of NF-kappaB transcription factor activity
88  GO:0002262       BP 6.57e-05 2.05e-03                                                                                                              myeloid cell homeostasis
89  GO:0001779       BP 1.55e-04 2.09e-03                                                                                                   natural killer cell differentiation
90  GO:0002224       BP 1.54e-04 2.09e-03                                                                                                  toll-like receptor signaling pathway
91  GO:0032715       BP 1.48e-04 2.09e-03                                                                                       negative regulation of interleukin-6 production
92  GO:0045086       BP 1.55e-04 2.09e-03                                                                             positive regulation of interleukin-2 biosynthetic process
93  GO:0050707       BP 1.55e-04 2.09e-03                                                                                                      regulation of cytokine secretion
94  GO:0043065       BP 2.02e-04 2.83e-03                                                                                              positive regulation of apoptotic process
95  GO:0051092       BP 2.03e-04 2.83e-03                                                                        positive regulation of NF-kappaB transcription factor activity
96  GO:0043303       BP 2.19e-04 2.88e-03                                                                                                               mast cell degranulation
97  GO:0045779       BP 2.19e-04 2.88e-03                                                                                                negative regulation of bone resorption
98  GO:0019882       BP 1.07e-04 3.66e-03                                                                                                   antigen processing and presentation
99  GO:0071345       BP 2.91e-04 3.71e-03                                                                                                cellular response to cytokine stimulus
100 GO:1900017       BP 2.99e-04 3.88e-03                                                          positive regulation of cytokine production involved in inflammatory response
101 GO:0006919       BP 3.09e-04 3.96e-03                                                      activation of cysteine-type endopeptidase activity involved in apoptotic process
102 GO:0016064       BP 1.55e-04 4.30e-03                                                                                               immunoglobulin mediated immune response
103 GO:0030183       BP 1.37e-04 4.39e-03                                                                                                                B cell differentiation
104 GO:0014066       BP 3.58e-04 4.43e-03                                                                                 regulation of phosphatidylinositol 3-kinase signaling
105 GO:0030168       BP 3.60e-04 4.43e-03                                                                                                                   platelet activation
106 GO:0006406       BP 1.48e-04 4.60e-03                                                                                                              mRNA export from nucleus
107 GO:0035666       BP 1.77e-04 4.79e-03                                                                                   TRIF-dependent toll-like receptor signaling pathway
108 GO:0002479       BP 1.63e-04 4.90e-03                                       antigen processing and presentation of exogenous peptide antigen via MHC class I, TAP-dependent
109 GO:0002725       BP 4.66e-04 5.10e-03                                                                                     negative regulation of T cell cytokine production
110 GO:0032713       BP 4.66e-04 5.10e-03                                                                                       negative regulation of interleukin-4 production
111 GO:0032714       BP 4.66e-04 5.10e-03                                                                                       negative regulation of interleukin-5 production
112 GO:0045061       BP 4.66e-04 5.10e-03                                                                                                               thymic T cell selection
113 GO:0060335       BP 4.66e-04 5.10e-03                                                                    positive regulation of interferon-gamma-mediated signaling pathway
114 GO:1900227       BP 4.66e-04 5.10e-03                                                                            positive regulation of NLRP3 inflammasome complex assembly
115 GO:0002181       BP 1.77e-04 5.16e-03                                                                                                               cytoplasmic translation
116 GO:0006959       BP 4.79e-04 5.18e-03                                                                                                               humoral immune response
117 GO:0042475       BP 5.24e-04 5.60e-03                                                                                              odontogenesis of dentin-containing tooth
118 GO:0006468       BP 5.45e-04 6.11e-03                                                                                                               protein phosphorylation
119 GO:0050868       BP 6.40e-04 6.63e-03                                                                                              negative regulation of T cell activation
120 GO:0010803       BP 2.91e-04 7.44e-03                                                                        regulation of tumor necrosis factor-mediated signaling pathway
121 GO:0032720       BP 7.42e-04 7.60e-03                                                                               negative regulation of tumor necrosis factor production
122 GO:0033209       BP 7.63e-04 7.73e-03                                                                                      tumor necrosis factor-mediated signaling pathway
123 GO:0042267       BP 7.93e-04 7.95e-03                                                                                             natural killer cell mediated cytotoxicity
124 GO:0016310       BP 7.92e-04 8.29e-03                                                                                                                       phosphorylation
125 GO:0001776       BP 9.24e-04 8.72e-03                                                                                                                 leukocyte homeostasis
126 GO:0002829       BP 9.24e-04 8.72e-03                                                                                         negative regulation of type 2 immune response
127 GO:0032609       BP 9.24e-04 8.72e-03                                                                                                           interferon-gamma production
128 GO:0050672       BP 9.24e-04 8.72e-03                                                                                       negative regulation of lymphocyte proliferation
129 GO:0072540       BP 9.24e-04 8.72e-03                                                                                                   T-helper 17 cell lineage commitment
130 GO:0045345       BP 9.24e-04 9.15e-03                                                                               positive regulation of MHC class I biosynthetic process
131 GO:0048525       BP 9.24e-04 9.15e-03                                                                                                  negative regulation of viral process
132 GO:0009967       BP 1.00e-03 9.35e-03                                                                                            positive regulation of signal transduction
133 GO:0060333       BP 1.00e-03 9.69e-03                                                                                           interferon-gamma-mediated signaling pathway
134 GO:0070242       BP 4.66e-04 9.91e-03                                                                                                           thymocyte apoptotic process
135 GO:1900103       BP 4.66e-04 9.91e-03                                                                positive regulation of endoplasmic reticulum unfolded protein response
136 GO:0045063       BP 4.66e-04 1.15e-02                                                                                                       T-helper 1 cell differentiation
137 GO:0046718       BP 4.43e-04 1.15e-02                                                                                                            viral entry into host cell
138 GO:0051023       BP 4.66e-04 1.15e-02                                                                                                regulation of immunoglobulin secretion
139 GO:0010628       BP 1.25e-03 1.17e-02                                                                                                positive regulation of gene expression
140 GO:0002223       BP 5.04e-04 1.21e-02                                                                                  stimulatory C-type lectin receptor signaling pathway
141 GO:0070266       BP 6.40e-04 1.28e-02                                                                                                                   necroptotic process
142 GO:0001766       BP 1.53e-03 1.32e-02                                                                                                            membrane raft polarization
143 GO:0019064       BP 1.53e-03 1.32e-02                                                                                    fusion of virus membrane with host plasma membrane
144 GO:0060706       BP 1.53e-03 1.32e-02                                                                       cell differentiation involved in embryonic placenta development
145 GO:2000483       BP 1.53e-03 1.32e-02                                                                                        negative regulation of interleukin-8 secretion
146 GO:0043620       BP 1.53e-03 1.38e-02                                                                       regulation of DNA-templated transcription in response to stress
147 GO:0008037       BP 1.63e-03 1.40e-02                                                                                                                      cell recognition
148 GO:0048538       BP 1.70e-03 1.45e-02                                                                                                                    thymus development
149 GO:0060337       BP 7.95e-04 1.56e-02                                                                                                   type I interferon signaling pathway
150 GO:0036289       BP 9.24e-04 1.62e-02                                                                                                   peptidyl-serine autophosphorylation
151 GO:0043154       BP 1.86e-03 1.63e-02                                             negative regulation of cysteine-type endopeptidase activity involved in apoptotic process
152 GO:0006401       BP 1.90e-03 1.65e-02                                                                                                                 RNA catabolic process
153 GO:0043525       BP 2.03e-03 1.65e-02                                                                                       positive regulation of neuron apoptotic process
154 GO:0048015       BP 2.00e-03 1.65e-02                                                                                               phosphatidylinositol-mediated signaling
155 GO:0050900       BP 2.04e-03 1.65e-02                                                                                                                   leukocyte migration
156 GO:0030097       BP 2.24e-03 1.78e-02                                                                                                                           hemopoiesis
157 GO:0045576       BP 2.27e-03 1.78e-02                                                                                                                  mast cell activation
158 GO:0050863       BP 2.27e-03 1.78e-02                                                                                                       regulation of T cell activation
159 GO:2000510       BP 2.27e-03 1.78e-02                                                                                      positive regulation of dendritic cell chemotaxis
160 GO:0031666       BP 2.27e-03 1.80e-02                                                                  positive regulation of lipopolysaccharide-mediated signaling pathway
161 GO:0032496       BP 2.38e-03 1.87e-02                                                                                                        response to lipopolysaccharide
162 GO:0007202       BP 2.87e-03 2.15e-02                                                                                                activation of phospholipase C activity
163 GO:0035025       BP 2.87e-03 2.15e-02                                                                                positive regulation of Rho protein signal transduction
164 GO:0042104       BP 2.87e-03 2.15e-02                                                                                 positive regulation of activated T cell proliferation
165 GO:0050718       BP 2.87e-03 2.15e-02                                                                                   positive regulation of interleukin-1 beta secretion
166 GO:0045084       BP 9.24e-04 2.17e-02                                                                            positive regulation of interleukin-12 biosynthetic process
167 GO:0001782       BP 1.38e-03 2.28e-02                                                                                                                    B cell homeostasis
168 GO:0001783       BP 1.53e-03 2.28e-02                                                                                                              B cell apoptotic process
169 GO:0001844       BP 1.53e-03 2.28e-02                                                 protein insertion into mitochondrial membrane involved in apoptotic signaling pathway
170 GO:0009620       BP 1.53e-03 2.28e-02                                                                                                                    response to fungus
171 GO:0046330       BP 1.43e-03 2.28e-02                                                                                                    positive regulation of JNK cascade
172 GO:0002827       BP 3.16e-03 2.34e-02                                                                                positive regulation of T-helper 1 type immune response
173 GO:0050830       BP 3.16e-03 2.34e-02                                                                                           defense response to Gram-positive bacterium
174 GO:0006369       BP 1.08e-03 2.41e-02                                                                                        termination of RNA polymerase II transcription
175 GO:0009972       BP 3.16e-03 2.42e-02                                                                                                                  cytidine deamination
176 GO:0051028       BP 1.19e-03 2.52e-02                                                                                                                        mRNA transport
177 GO:0051482       BP 3.66e-03 2.68e-02 positive regulation of cytosolic calcium ion concentration involved in phospholipase C-activating G-protein coupled signaling pathway
178 GO:0031642       BP 1.53e-03 2.83e-02                                                                                                    negative regulation of myelination
179 GO:0032819       BP 1.53e-03 2.83e-02                                                                              positive regulation of natural killer cell proliferation
180 GO:0001771       BP 4.17e-03 2.93e-02                                                                                                       immunological synapse formation
181 GO:0002260       BP 4.17e-03 2.93e-02                                                                                                                lymphocyte homeostasis
182 GO:0050855       BP 4.17e-03 2.93e-02                                                                                       regulation of B cell receptor signaling pathway
183 GO:0042832       BP 1.63e-03 2.95e-02                                                                                                         defense response to protozoan
184 GO:0006987       BP 2.27e-03 3.03e-02                                                        activation of signaling protein activity involved in unfolded protein response
185 GO:0008630       BP 2.21e-03 3.03e-02                                                                       intrinsic apoptotic signaling pathway in response to DNA damage
186 GO:0032825       BP 2.27e-03 3.03e-02                                                                            positive regulation of natural killer cell differentiation
187 GO:0035456       BP 2.27e-03 3.03e-02                                                                                                           response to interferon-beta
188 GO:1903896       BP 2.27e-03 3.03e-02                                                                        positive regulation of IRE1-mediated unfolded protein response
189 GO:0007346       BP 2.38e-03 3.12e-02                                                                                                      regulation of mitotic cell cycle
190 GO:0033077       BP 4.56e-03 3.16e-02                                                                                                      T cell differentiation in thymus
191 GO:0006461       BP 4.42e-03 3.20e-02                                                                                                              protein complex assembly
192 GO:0031663       BP 4.56e-03 3.28e-02                                                                                         lipopolysaccharide-mediated signaling pathway
193 GO:0001819       BP 5.06e-03 3.48e-02                                                                                            positive regulation of cytokine production
194 GO:0045580       BP 5.32e-03 3.58e-02                                                                                                  regulation of T cell differentiation
195 GO:0050862       BP 5.32e-03 3.58e-02                                                                              positive regulation of T cell receptor signaling pathway
196 GO:0007159       BP 2.19e-03 3.70e-02                                                                                                          leukocyte cell-cell adhesion
197 GO:0002315       BP 3.16e-03 3.89e-02                                                                                                  marginal zone B cell differentiation
198 GO:0060340       BP 3.16e-03 3.89e-02                                                                   positive regulation of type I interferon-mediated signaling pathway
199 GO:0008360       BP 5.79e-03 4.00e-02                                                                                                              regulation of cell shape
200 GO:0032735       BP 2.52e-03 4.03e-02                                                                                      positive regulation of interleukin-12 production
201 GO:0002218       BP 6.60e-03 4.32e-02                                                                                                  activation of innate immune response
202 GO:0032495       BP 6.60e-03 4.32e-02                                                                                                         response to muramyl dipeptide
203 GO:0032695       BP 6.60e-03 4.32e-02                                                                                      negative regulation of interleukin-12 production
204 GO:0046677       BP 6.76e-03 4.44e-02                                                                                                                response to antibiotic
205 GO:0046638       BP 3.16e-03 4.74e-02                                                                              positive regulation of alpha-beta T cell differentiation
206 GO:0070206       BP 3.16e-03 4.74e-02                                                                                                                 protein trimerization
207 GO:0031665       BP 4.17e-03 4.79e-02                                                                  negative regulation of lipopolysaccharide-mediated signaling pathway
208 GO:0071044       BP 4.17e-03 4.79e-02                                                                                                        histone mRNA catabolic process
209 GO:0090200       BP 4.09e-03 4.79e-02                                                                      positive regulation of release of cytochrome c from mitochondria
210 GO:0097194       BP 7.39e-03 4.80e-02                                                                                                          execution phase of apoptosis
211 GO:0002437       BP 8.00e-03 4.93e-02                                                                                           inflammatory response to antigenic stimulus
212 GO:0007155       BP 7.91e-03 4.93e-02                                                                                                                         cell adhesion
213 GO:0008154       BP 8.00e-03 4.93e-02                                                                                              actin polymerization or depolymerization
214 GO:0008340       BP 8.00e-03 4.93e-02                                                                                                       determination of adult lifespan
215 GO:0019725       BP 8.00e-03 4.93e-02                                                                                                                  cellular homeostasis
216 GO:0030595       BP 8.00e-03 4.93e-02                                                                                                                  leukocyte chemotaxis
217 GO:0032740       BP 8.00e-03 4.93e-02                                                                                      positive regulation of interleukin-17 production
218 GO:0097296       BP 8.00e-03 4.93e-02                                            activation of cysteine-type endopeptidase activity involved in apoptotic signaling pathway
[1] "++++++++++++++++++++++++++++++++++++++++++++++++++++++++++++++++++++++++++++++++++++++++++++++++++++++++++++"


[1] "========================================================================="
[1] "The data from Table S2:"
        Symbol       EnsemblID         GO                                            dd
61 LOC100507670 ENSG00000232671 GO:0006366 transcription from RNA polymerase II promoter
[1] "========================================================================="

[1] "++++++++++++++++++++++++++++++++++++++++++++++++++++++++++++++++++++++++++++++++++++++++++++++++++++++++++++"
[1] "The enrichment output from LNCRNA2GOA:"
         GOID Ontology   Pvalue      FDR                                                                             Term
1  GO:0006260       BP 4.29e-12 3.76e-09                                                                  DNA replication
2  GO:0006281       BP 6.16e-08 4.88e-05                                                                       DNA repair
3  GO:0006974       BP 1.05e-07 4.88e-05                                         cellular response to DNA damage stimulus
4  GO:0006397       BP 1.65e-07 5.14e-05                                                                  mRNA processing
5  GO:0032508       BP 7.01e-07 2.05e-04                                                             DNA duplex unwinding
6  GO:0006406       BP 1.76e-06 3.29e-04                                                         mRNA export from nucleus
7  GO:0000398       BP 4.65e-06 7.23e-04                                                   mRNA splicing, via spliceosome
8  GO:0006369       BP 9.84e-06 1.31e-03                                   termination of RNA polymerase II transcription
9  GO:0000956       BP 1.58e-05 1.64e-03                                       nuclear-transcribed mRNA catabolic process
10 GO:0007049       BP 1.51e-05 1.64e-03                                                                       cell cycle
11 GO:0075733       BP 2.56e-05 2.39e-03                                                 intracellular transport of virus
12 GO:0031124       BP 2.89e-05 2.45e-03                                                           mRNA 3'-end processing
13 GO:0006270       BP 3.29e-05 3.60e-03                                                       DNA replication initiation
14 GO:0006405       BP 3.26e-05 3.60e-03                                                          RNA export from nucleus
15 GO:0042787       BP 2.69e-05 3.60e-03 protein ubiquitination involved in ubiquitin-dependent protein catabolic process
16 GO:0000278       BP 6.12e-05 4.76e-03                                                               mitotic cell cycle
17 GO:0001510       BP 1.04e-04 6.48e-03                                                                  RNA methylation
18 GO:0034244       BP 1.04e-04 6.48e-03  negative regulation of transcription elongation from RNA polymerase II promoter
19 GO:0051301       BP 9.46e-05 6.48e-03                                                                    cell division
20 GO:0048227       BP 1.91e-05 6.80e-03                                            plasma membrane to endosome transport
21 GO:0008380       BP 1.33e-04 7.77e-03                                                                     RNA splicing
22 GO:0032259       BP 1.19e-04 7.77e-03                                                                      methylation
23 GO:0097711       BP 1.20e-04 7.77e-03                                                       ciliary basal body docking
24 GO:0006266       BP 1.55e-04 8.03e-03                                                                     DNA ligation
25 GO:0006310       BP 1.48e-04 8.03e-03                                                                DNA recombination
26 GO:0019083       BP 3.77e-05 8.04e-03                                                              viral transcription
27 GO:0006283       BP 1.77e-04 9.14e-03                                 transcription-coupled nucleotide-excision repair
28 GO:0006396       BP 2.21e-04 1.07e-02                                                                   RNA processing
29 GO:0006409       BP 3.90e-04 1.71e-02                                                         tRNA export from nucleus
30 GO:0043484       BP 4.48e-04 2.07e-02                                                       regulation of RNA splicing
31 GO:1901798       BP 4.66e-04 2.07e-02                 positive regulation of signal transduction by p53 class mediator
32 GO:0051571       BP 5.08e-04 2.15e-02                                 positive regulation of histone H3-K4 methylation
33 GO:0006110       BP 7.42e-04 3.01e-02                                                 regulation of glycolytic process
34 GO:0044770       BP 9.24e-04 3.45e-02                                                      cell cycle phase transition
35 GO:0080009       BP 9.24e-04 3.45e-02                                                                 mRNA methylation
36 GO:0042073       BP 9.67e-04 3.47e-02                                                           intraciliary transport
37 GO:0002376       BP 3.35e-04 4.14e-02                                                            immune system process
38 GO:0010543       BP 4.66e-04 4.14e-02                                                regulation of platelet activation
39 GO:0090330       BP 4.66e-04 4.14e-02                                               regulation of platelet aggregation
40 GO:0000209       BP 1.62e-03 4.88e-02                                                       protein polyubiquitination
41 GO:0007507       BP 1.57e-03 4.88e-02                                                                heart development
42 GO:0035280       BP 1.53e-03 4.88e-02                      miRNA loading onto RISC involved in gene silencing by miRNA
[1] "++++++++++++++++++++++++++++++++++++++++++++++++++++++++++++++++++++++++++++++++++++++++++++++++++++++++++++"


[1] "========================================================================="
[1] "The data from Table S2:"
        Symbol       EnsemblID         GO                                            dd
65 LOC105376671 ENSG00000254862 GO:0006366 transcription from RNA polymerase II promoter
[1] "========================================================================="

[1] "++++++++++++++++++++++++++++++++++++++++++++++++++++++++++++++++++++++++++++++++++++++++++++++++++++++++++++"
[1] "The enrichment output from LNCRNA2GOA:"
         GOID Ontology   Pvalue      FDR                                                                                       Term
1  GO:0007186       BP 6.58e-09 6.40e-06                                               G-protein coupled receptor signaling pathway
2  GO:0006633       BP 7.97e-07 2.61e-04                                                            fatty acid biosynthetic process
3  GO:0070268       BP 5.68e-07 2.61e-04                                                                              cornification
4  GO:0006631       BP 1.37e-06 3.36e-04                                                               fatty acid metabolic process
5  GO:0008544       BP 2.13e-06 4.17e-04                                                                      epidermis development
6  GO:0046907       BP 8.70e-07 5.44e-04                                                                    intracellular transport
7  GO:0042445       BP 2.90e-06 7.05e-04                                                                  hormone metabolic process
8  GO:0006635       BP 1.14e-05 1.24e-03                                                                  fatty acid beta-oxidation
9  GO:0019432       BP 1.10e-05 1.24e-03                                                          triglyceride biosynthetic process
10 GO:0036155       BP 7.72e-06 1.24e-03                                                         acylglycerol acyl-chain remodeling
11 GO:0050911       BP 1.08e-05 1.24e-03                     detection of chemical stimulus involved in sensory perception of smell
12 GO:0042572       BP 1.58e-05 1.44e-03                                                                  retinol metabolic process
13 GO:0050896       BP 1.62e-05 1.44e-03                                                                       response to stimulus
14 GO:0007608       BP 8.25e-06 1.60e-03                                                                sensory perception of smell
15 GO:0006629       BP 2.06e-05 1.68e-03                                                                    lipid metabolic process
16 GO:0006636       BP 1.04e-04 7.29e-03                                                unsaturated fatty acid biosynthetic process
17 GO:0000042       BP 3.90e-05 1.22e-02                                                                 protein targeting to Golgi
18 GO:0036109       BP 2.19e-04 1.26e-02                                                     alpha-linolenic acid metabolic process
19 GO:0042761       BP 2.19e-04 1.26e-02                                            very long-chain fatty acid biosynthetic process
20 GO:0055089       BP 2.19e-04 1.26e-02                                                                     fatty acid homeostasis
21 GO:0042633       BP 2.99e-04 1.87e-02                                                                                 hair cycle
22 GO:0035336       BP 4.66e-04 2.40e-02                                                long-chain fatty-acyl-CoA metabolic process
23 GO:0071799       BP 4.66e-04 2.40e-02                                              cellular response to prostaglandin D stimulus
24 GO:0051294       BP 4.66e-04 2.52e-02                                                       establishment of spindle orientation
25 GO:1904261       BP 4.66e-04 2.52e-02 positive regulation of basement membrane assembly involved in embryonic body morphogenesis
26 GO:0031424       BP 5.21e-04 2.54e-02                                                                             keratinization
27 GO:0006006       BP 6.76e-04 3.01e-02                                                                  glucose metabolic process
28 GO:0006641       BP 6.59e-04 3.01e-02                                                             triglyceride metabolic process
29 GO:0007165       BP 7.46e-04 3.18e-02                                                                        signal transduction
30 GO:0035338       BP 7.93e-04 3.24e-02                                             long-chain fatty-acyl-CoA biosynthetic process
31 GO:0090315       BP 9.24e-04 3.62e-02                                       negative regulation of protein targeting to membrane
32 GO:0006693       BP 1.16e-03 4.39e-02                                                            prostaglandin metabolic process
33 GO:0007031       BP 1.38e-03 4.65e-02                                                                    peroxisome organization
34 GO:0019367       BP 1.53e-03 4.65e-02                                                fatty acid elongation, saturated fatty acid
35 GO:0032868       BP 1.24e-03 4.65e-02                                                                        response to insulin
36 GO:0034625       BP 1.53e-03 4.65e-02                                          fatty acid elongation, monounsaturated fatty acid
37 GO:0034626       BP 1.53e-03 4.65e-02                                          fatty acid elongation, polyunsaturated fatty acid
38 GO:0043270       BP 1.53e-03 4.65e-02                                                       positive regulation of ion transport
39 GO:0070507       BP 1.16e-03 4.65e-02                                        regulation of microtubule cytoskeleton organization
40 GO:1901642       BP 1.53e-03 4.65e-02                                                         nucleoside transmembrane transport
41 GO:0010886       BP 1.53e-03 4.68e-02                                                 positive regulation of cholesterol storage
[1] "++++++++++++++++++++++++++++++++++++++++++++++++++++++++++++++++++++++++++++++++++++++++++++++++++++++++++++"


[1] "========================================================================="
[1] "The data from Table S2:"
     Symbol       EnsemblID         GO                                                                   dd
66 LOC440600 ENSG00000227963 GO:0045944 positive regulation of transcription from RNA polymerase II promoter
[1] "========================================================================="

[1] "++++++++++++++++++++++++++++++++++++++++++++++++++++++++++++++++++++++++++++++++++++++++++++++++++++++++++++"
[1] "The enrichment output from LNCRNA2GOA:"
        GOID Ontology   Pvalue      FDR                                                Term
1 GO:0006351       BP 9.65e-07 5.24e-04                        transcription, DNA-templated
2 GO:0006355       BP 7.47e-07 5.24e-04          regulation of transcription, DNA-templated
3 GO:0019395       BP 7.44e-06 2.69e-03                                fatty acid oxidation
4 GO:0005978       BP 1.48e-04 4.02e-02                       glycogen biosynthetic process
5 GO:0045892       BP 1.91e-04 4.16e-02 negative regulation of transcription, DNA-templated
[1] "++++++++++++++++++++++++++++++++++++++++++++++++++++++++++++++++++++++++++++++++++++++++++++++++++++++++++++"


[1] "========================================================================="
[1] "The data from Table S2:"
     Symbol       EnsemblID         GO                                                                   dd
67 OSER1-AS1 ENSG00000223891 GO:0045944 positive regulation of transcription from RNA polymerase II promoter
[1] "========================================================================="

[1] "++++++++++++++++++++++++++++++++++++++++++++++++++++++++++++++++++++++++++++++++++++++++++++++++++++++++++++"
[1] "The enrichment output from LNCRNA2GOA:"
         GOID Ontology   Pvalue      FDR                                                    Term
1  GO:0006351       BP 7.66e-12 6.40e-09                            transcription, DNA-templated
2  GO:0006355       BP 4.76e-10 1.99e-07              regulation of transcription, DNA-templated
3  GO:0006363       BP 1.29e-05 3.59e-03           termination of RNA polymerase I transcription
4  GO:0006361       BP 1.92e-05 4.01e-03 transcription initiation from RNA polymerase I promoter
5  GO:0033523       BP 1.91e-05 4.61e-03                              histone H2B ubiquitination
6  GO:0010390       BP 6.57e-05 1.10e-02                              histone monoubiquitination
7  GO:0016567       BP 1.23e-04 1.72e-02                                  protein ubiquitination
8  GO:1990126       BP 2.19e-04 2.64e-02       retrograde transport, endosome to plasma membrane
9  GO:0006362       BP 2.48e-04 2.96e-02 transcription elongation from RNA polymerase I promoter
10 GO:0007379       BP 4.66e-04 4.21e-02                                   segment specification
11 GO:0046600       BP 4.66e-04 4.21e-02            negative regulation of centriole replication
12 GO:0006620       BP 4.66e-04 4.32e-02         posttranslational protein targeting to membrane
13 GO:0050882       BP 4.66e-04 4.32e-02                      voluntary musculoskeletal movement
14 GO:0007224       BP 1.37e-04 4.74e-02                            smoothened signaling pathway
15 GO:0034329       BP 1.55e-04 4.74e-02                                  cell junction assembly
16 GO:0070527       BP 8.18e-05 4.74e-02                                    platelet aggregation
[1] "++++++++++++++++++++++++++++++++++++++++++++++++++++++++++++++++++++++++++++++++++++++++++++++++++++++++++++"


[1] "========================================================================="
[1] "The data from Table S2:"
    Symbol       EnsemblID         GO                                                                   dd
69 SBF2-AS1 ENSG00000246273 GO:0045944 positive regulation of transcription from RNA polymerase II promoter
[1] "========================================================================="

[1] "++++++++++++++++++++++++++++++++++++++++++++++++++++++++++++++++++++++++++++++++++++++++++++++++++++++++++++"
[1] "The enrichment output from LNCRNA2GOA:"
         GOID Ontology   Pvalue      FDR                                                                                                Term
1  GO:0006334       BP 3.78e-17 3.48e-14                                                                                 nucleosome assembly
2  GO:0000183       BP 2.41e-14 1.11e-11                                                                         chromatin silencing at rDNA
3  GO:0044267       BP 1.35e-12 7.00e-10                                                                  cellular protein metabolic process
4  GO:0045814       BP 2.87e-12 8.80e-10                                                  negative regulation of gene expression, epigenetic
5  GO:0032200       BP 2.98e-10 6.50e-08                                                                               telomere organization
6  GO:0045815       BP 3.53e-10 6.50e-08                                                  positive regulation of gene expression, epigenetic
7  GO:0060964       BP 9.77e-10 1.50e-07                                                               regulation of gene silencing by miRNA
8  GO:0045652       BP 2.98e-08 3.42e-06                                                         regulation of megakaryocyte differentiation
9  GO:0006335       BP 3.61e-08 3.69e-06                                                       DNA replication-dependent nucleosome assembly
10 GO:0030198       BP 9.41e-08 1.63e-05                                                                   extracellular matrix organization
11 GO:1902036       BP 2.52e-07 2.31e-05                                               regulation of hematopoietic stem cell differentiation
12 GO:0007155       BP 3.57e-07 4.62e-05                                                                                       cell adhesion
13 GO:0007596       BP 1.87e-06 1.49e-04                                                                                   blood coagulation
14 GO:0031424       BP 1.95e-06 1.49e-04                                                                                      keratinization
15 GO:0051290       BP 3.00e-06 2.12e-04                                                                       protein heterotetramerization
16 GO:0016477       BP 4.46e-06 3.82e-04                                                                                      cell migration
17 GO:0006325       BP 6.16e-06 4.05e-04                                                                              chromatin organization
18 GO:0045653       BP 1.91e-05 1.17e-03                                                negative regulation of megakaryocyte differentiation
19 GO:0007267       BP 5.08e-05 2.92e-03                                                                                 cell-cell signaling
20 GO:2000774       BP 1.91e-05 3.32e-03                                                          positive regulation of cellular senescence
21 GO:0035019       BP 8.59e-05 4.65e-03                                                            somatic stem cell population maintenance
22 GO:0007156       BP 7.80e-05 5.06e-03                                     homophilic cell adhesion via plasma membrane adhesion molecules
23 GO:0010033       BP 9.64e-05 5.77e-03                                                                       response to organic substance
24 GO:0006352       BP 1.22e-04 6.25e-03                                                             DNA-templated transcription, initiation
25 GO:0048333       BP 1.55e-04 7.50e-03                                                                     mesodermal cell differentiation
26 GO:0035987       BP 2.11e-04 1.09e-02                                                                     endodermal cell differentiation
27 GO:0007599       BP 3.62e-04 1.67e-02                                                                                          hemostasis
28 GO:0030513       BP 3.90e-04 1.71e-02                                                        positive regulation of BMP signaling pathway
29 GO:0001568       BP 3.26e-05 1.72e-02                                                                            blood vessel development
30 GO:0001501       BP 6.61e-05 1.74e-02                                                                         skeletal system development
31 GO:0030199       BP 6.16e-05 1.74e-02                                                                        collagen fibril organization
32 GO:0042060       BP 8.28e-05 1.74e-02                                                                                       wound healing
33 GO:0043687       BP 3.73e-04 1.84e-02                                                             post-translational protein modification
34 GO:0008284       BP 4.10e-04 1.85e-02                                                           positive regulation of cell proliferation
35 GO:0006336       BP 5.08e-04 2.03e-02                                                     DNA replication-independent nucleosome assembly
36 GO:0016233       BP 5.08e-04 2.03e-02                                                                                    telomere capping
37 GO:0009615       BP 2.83e-04 2.11e-02                                                                                   response to virus
38 GO:0002576       BP 5.61e-04 2.24e-02                                                                              platelet degranulation
39 GO:0030324       BP 1.29e-04 2.26e-02                                                                                    lung development
40 GO:0001503       BP 1.59e-04 2.39e-02                                                                                        ossification
41 GO:0035904       BP 6.40e-04 2.46e-02                                                                                   aorta development
42 GO:0009888       BP 7.93e-04 2.71e-02                                                                                  tissue development
43 GO:0043123       BP 7.73e-04 2.71e-02                                          positive regulation of I-kappaB kinase/NF-kappaB signaling
44 GO:0045668       BP 8.33e-04 2.71e-02                                                   negative regulation of osteoblast differentiation
45 GO:0010564       BP 9.24e-04 2.81e-02                                                                    regulation of cell cycle process
46 GO:0030336       BP 9.47e-04 2.81e-02                                                               negative regulation of cell migration
47 GO:0098532       BP 9.24e-04 2.81e-02                                                                       histone H3-K27 trimethylation
48 GO:0070208       BP 2.19e-04 2.88e-02                                                                         protein heterotrimerization
49 GO:0002062       BP 1.04e-03 3.00e-02                                                                         chondrocyte differentiation
50 GO:0038111       BP 8.42e-04 3.10e-02                                                            interleukin-7-mediated signaling pathway
51 GO:0033627       BP 5.08e-04 3.11e-02                                                                  cell adhesion mediated by integrin
52 GO:0045444       BP 1.24e-03 3.49e-02                                                                            fat cell differentiation
53 GO:0061036       BP 2.99e-04 3.49e-02                                                        positive regulation of cartilage development
54 GO:0031589       BP 6.40e-04 3.70e-02                                                                             cell-substrate adhesion
55 GO:0001960       BP 1.53e-03 3.78e-02                                          negative regulation of cytokine-mediated signaling pathway
56 GO:0002860       BP 1.53e-03 3.78e-02 positive regulation of natural killer cell mediated cytotoxicity directed against tumor cell target
57 GO:0008285       BP 1.49e-03 3.78e-02                                                           negative regulation of cell proliferation
58 GO:0032926       BP 1.53e-03 3.78e-02                                           negative regulation of activin receptor signaling pathway
59 GO:2000270       BP 1.53e-03 3.78e-02                                                 negative regulation of fibroblast apoptotic process
60 GO:0030514       BP 1.86e-03 4.49e-02                                                        negative regulation of BMP signaling pathway
61 GO:0061077       BP 2.03e-03 4.79e-02                                                                  chaperone-mediated protein folding
62 GO:0016584       BP 2.27e-03 4.82e-02                                                                              nucleosome positioning
63 GO:0019511       BP 2.27e-03 4.82e-02                                                                      peptidyl-proline hydroxylation
64 GO:1901222       BP 2.27e-03 4.82e-02                                                               regulation of NIK/NF-kappaB signaling
65 GO:2000510       BP 2.27e-03 4.82e-02                                                    positive regulation of dendritic cell chemotaxis
66 GO:0060429       BP 4.66e-04 4.91e-02                                                                              epithelium development
67 GO:0032496       BP 2.38e-03 4.95e-02                                                                      response to lipopolysaccharide
[1] "++++++++++++++++++++++++++++++++++++++++++++++++++++++++++++++++++++++++++++++++++++++++++++++++++++++++++++"


[1] "========================================================================="
[1] "The data from Table S2:"
     Symbol       EnsemblID         GO                                                                   dd
70 ZBED5-AS1 ENSG00000247271 GO:0045944 positive regulation of transcription from RNA polymerase II promoter
[1] "========================================================================="

[1] "++++++++++++++++++++++++++++++++++++++++++++++++++++++++++++++++++++++++++++++++++++++++++++++++++++++++++++"
[1] "The enrichment output from LNCRNA2GOA:"
         GOID Ontology   Pvalue      FDR                                                                                                                             Term
1  GO:0007283       BP 2.95e-15 1.15e-12                                                                                                                  spermatogenesis
2  GO:0006974       BP 5.51e-13 3.66e-10                                                                                         cellular response to DNA damage stimulus
3  GO:0006281       BP 4.44e-11 1.47e-08                                                                                                                       DNA repair
4  GO:0016925       BP 9.16e-09 2.03e-06                                                                                                              protein sumoylation
5  GO:0030030       BP 6.52e-09 3.97e-06                                                                                                     cell projection organization
6  GO:0060271       BP 1.90e-08 5.79e-06                                                                                                             cilium morphogenesis
7  GO:0006355       BP 1.36e-07 2.25e-05                                                                                       regulation of transcription, DNA-templated
8  GO:0006351       BP 4.11e-07 5.46e-05                                                                                                     transcription, DNA-templated
9  GO:0016569       BP 1.45e-06 1.20e-04                                                                                                           chromatin modification
10 GO:0006999       BP 1.95e-06 1.44e-04                                                                                                        nuclear pore organization
11 GO:0000724       BP 2.36e-06 1.57e-04                                                                          double-strand break repair via homologous recombination
12 GO:0035735       BP 3.06e-06 1.84e-04                                                                          intraciliary transport involved in cilium morphogenesis
13 GO:0007077       BP 6.15e-06 3.40e-04                                                                                             mitotic nuclear envelope disassembly
14 GO:0016926       BP 7.72e-06 3.66e-04                                                                                                            protein desumoylation
15 GO:0043968       BP 7.44e-06 3.66e-04                                                                                                          histone H2A acetylation
16 GO:0006406       BP 1.75e-05 7.74e-04                                                                                                         mRNA export from nucleus
17 GO:0006409       BP 1.92e-05 7.97e-04                                                                                                         tRNA export from nucleus
18 GO:0051028       BP 2.05e-05 8.03e-04                                                                                                                   mRNA transport
19 GO:1900034       BP 2.27e-05 8.36e-04                                                                                          regulation of cellular response to heat
20 GO:0007049       BP 1.51e-05 1.32e-03                                                                                                                       cell cycle
21 GO:0006110       BP 4.55e-05 1.51e-03                                                                                                 regulation of glycolytic process
22 GO:0006606       BP 4.60e-05 1.51e-03                                                                                                      protein import into nucleus
23 GO:0032435       BP 6.44e-05 1.94e-03                                                 negative regulation of proteasomal ubiquitin-dependent protein catabolic process
24 GO:0042073       BP 2.96e-05 2.25e-03                                                                                                           intraciliary transport
25 GO:0060964       BP 7.79e-05 2.25e-03                                                                                            regulation of gene silencing by miRNA
26 GO:0048477       BP 1.29e-05 2.52e-03                                                                                                                        oogenesis
27 GO:0051301       BP 9.46e-05 2.62e-03                                                                                                                    cell division
28 GO:0000042       BP 3.90e-05 2.64e-03                                                                                                       protein targeting to Golgi
29 GO:0042795       BP 1.37e-04 3.64e-03                                                                              snRNA transcription from RNA polymerase II promoter
30 GO:0003341       BP 3.88e-05 3.79e-03                                                                                                                  cilium movement
31 GO:0006310       BP 1.48e-04 3.79e-03                                                                                                                DNA recombination
32 GO:0060287       BP 3.79e-05 3.79e-03                                                     epithelial cilium movement involved in determination of left/right asymmetry
33 GO:0000082       BP 1.82e-04 4.31e-03                                                                                            G1/S transition of mitotic cell cycle
34 GO:0031297       BP 1.77e-04 4.31e-03                                                                                                      replication fork processing
35 GO:0071233       BP 7.72e-06 5.99e-03                                                                                                     cellular response to leucine
36 GO:0097711       BP 1.20e-04 6.65e-03                                                                                                       ciliary basal body docking
37 GO:0006260       BP 1.45e-04 6.80e-03                                                                                                                  DNA replication
38 GO:0006364       BP 3.46e-04 7.17e-03                                                                                                                  rRNA processing
39 GO:0008150       BP 3.35e-04 7.17e-03                                                                                                               biological_process
40 GO:0043967       BP 3.38e-04 7.17e-03                                                                                                           histone H4 acetylation
41 GO:0075733       BP 3.29e-04 7.17e-03                                                                                                 intracellular transport of virus
42 GO:0016567       BP 3.77e-04 7.58e-03                                                                                                           protein ubiquitination
43 GO:0007099       BP 3.94e-04 7.70e-03                                                                                                            centriole replication
44 GO:0000278       BP 4.27e-04 8.10e-03                                                                                                               mitotic cell cycle
45 GO:0000467       BP 4.66e-04 8.14e-03 exonucleolytic trimming to generate mature 3'-end of 5.8S rRNA from tricistronic rRNA transcript (SSU-rRNA, 5.8S rRNA, LSU-rRNA)
46 GO:0071038       BP 4.66e-04 8.14e-03                                                                         nuclear polyadenylation-dependent tRNA catabolic process
47 GO:2000780       BP 4.66e-04 8.14e-03                                                                                negative regulation of double-strand break repair
48 GO:0032259       BP 5.86e-04 9.97e-03                                                                                                                      methylation
49 GO:0016032       BP 6.31e-04 1.05e-02                                                                                                                    viral process
50 GO:0030154       BP 1.71e-04 1.11e-02                                                                                                             cell differentiation
51 GO:0006368       BP 7.01e-04 1.14e-02                                                                         transcription elongation from RNA polymerase II promoter
52 GO:0006357       BP 8.33e-04 1.29e-02                                                                      regulation of transcription from RNA polymerase II promoter
53 GO:0016055       BP 9.81e-04 1.36e-02                                                                                                            Wnt signaling pathway
54 GO:0051170       BP 9.67e-04 1.36e-02                                                                                                                   nuclear import
55 GO:0071035       BP 9.24e-04 1.36e-02                                                                         nuclear polyadenylation-dependent rRNA catabolic process
56 GO:0046907       BP 4.48e-04 1.52e-02                                                                                                          intracellular transport
57 GO:0006289       BP 1.15e-03 1.56e-02                                                                                                       nucleotide-excision repair
58 GO:0040008       BP 1.24e-03 1.65e-02                                                                                                             regulation of growth
59 GO:0016579       BP 1.66e-03 2.16e-02                                                                                                         protein deubiquitination
60 GO:0035881       BP 4.66e-04 2.60e-02                                                                                                    amacrine cell differentiation
61 GO:0034475       BP 2.27e-03 2.90e-02                                                                                                       U4 snRNA 3'-end processing
62 GO:0036158       BP 6.40e-04 3.13e-02                                                                                                        outer dynein arm assembly
63 GO:0030488       BP 2.52e-03 3.15e-02                                                                                                                 tRNA methylation
64 GO:0007059       BP 3.16e-03 3.68e-02                                                                                                           chromosome segregation
65 GO:0034427       BP 3.16e-03 3.68e-02                                                                nuclear-transcribed mRNA catabolic process, exonucleolytic, 3'-5'
66 GO:0071028       BP 3.16e-03 3.68e-02                                                                                                        nuclear mRNA surveillance
67 GO:2000001       BP 3.16e-03 3.68e-02                                                                                              regulation of DNA damage checkpoint
68 GO:0042407       BP 2.91e-04 3.86e-02                                                                                                                cristae formation
69 GO:0051560       BP 2.99e-04 3.86e-02                                                                                            mitochondrial calcium ion homeostasis
70 GO:0051438       BP 9.24e-04 4.02e-02                                                                             regulation of ubiquitin-protein transferase activity
71 GO:0000387       BP 3.66e-03 4.07e-02                                                                                                      spliceosomal snRNP assembly
72 GO:0006294       BP 3.66e-03 4.07e-02                                                                         nucleotide-excision repair, preincision complex assembly
73 GO:0006405       BP 3.80e-03 4.07e-02                                                                                                          RNA export from nucleus
74 GO:0006457       BP 3.72e-03 4.07e-02                                                                                                                  protein folding
75 GO:0031047       BP 3.80e-03 4.07e-02                                                                                                            gene silencing by RNA
76 GO:0006362       BP 4.09e-03 4.20e-02                                                                          transcription elongation from RNA polymerase I promoter
77 GO:0007084       BP 4.17e-03 4.20e-02                                                                                              mitotic nuclear envelope reassembly
78 GO:0031571       BP 4.17e-03 4.20e-02                                                                                                 mitotic G1 DNA damage checkpoint
79 GO:0051292       BP 4.17e-03 4.20e-02                                                                                                    nuclear pore complex assembly
80 GO:0008053       BP 3.94e-04 4.37e-02                                                                                                             mitochondrial fusion
81 GO:0003150       BP 4.66e-04 4.52e-02                                                                                                    muscular septum morphogenesis
82 GO:0006363       BP 4.56e-03 4.52e-02                                                                                    termination of RNA polymerase I transcription
83 GO:0006513       BP 5.06e-03 4.95e-02                                                                                                       protein monoubiquitination
[1] "++++++++++++++++++++++++++++++++++++++++++++++++++++++++++++++++++++++++++++++++++++++++++++++++++++++++++++"


[1] "========================================================================="
[1] "The data from Table S2:"
   Symbol       EnsemblID         GO                                                                   dd
71 BDNF-AS ENSG00000245573 GO:0045944 positive regulation of transcription from RNA polymerase II promoter
[1] "========================================================================="

[1] "++++++++++++++++++++++++++++++++++++++++++++++++++++++++++++++++++++++++++++++++++++++++++++++++++++++++++++"
[1] "The enrichment output from LNCRNA2GOA:"
         GOID Ontology   Pvalue      FDR                                                                                                                Term
1  GO:0071947       BP 0.00e+00 0.00e+00                                  protein deubiquitination involved in ubiquitin-dependent protein catabolic process
2  GO:1904037       BP 0.00e+00 0.00e+00                                                            positive regulation of epithelial cell apoptotic process
3  GO:0006511       BP 1.22e-11 2.99e-09                                                                       ubiquitin-dependent protein catabolic process
4  GO:0016579       BP 3.11e-09 5.74e-07                                                                                            protein deubiquitination
5  GO:0035735       BP 1.16e-07 5.33e-05                                                             intraciliary transport involved in cilium morphogenesis
6  GO:0007399       BP 2.03e-06 1.38e-03                                                                                          nervous system development
7  GO:0061001       BP 2.90e-06 1.38e-03                                                                         regulation of dendritic spine morphogenesis
8  GO:0006508       BP 1.07e-05 1.57e-03                                                                                                         proteolysis
9  GO:0060271       BP 8.26e-06 1.90e-03                                                                                                cilium morphogenesis
10 GO:0007269       BP 1.98e-05 2.43e-03                                                                                          neurotransmitter secretion
11 GO:0007409       BP 3.26e-05 3.43e-03                                                                                                        axonogenesis
12 GO:0007026       BP 1.58e-05 5.03e-03                                                                 negative regulation of microtubule depolymerization
13 GO:0043523       BP 9.99e-05 9.20e-03                                                                              regulation of neuron apoptotic process
14 GO:0034220       BP 3.45e-04 2.83e-02                                                                                         ion transmembrane transport
15 GO:0014050       BP 4.66e-04 3.12e-02                                                                          negative regulation of glutamate secretion
16 GO:0045687       BP 4.66e-04 3.12e-02                                                                   positive regulation of glial cell differentiation
17 GO:0006887       BP 2.07e-04 3.49e-02                                                                                                          exocytosis
18 GO:0014902       BP 2.19e-04 3.49e-02                                                                                             myotube differentiation
19 GO:2000300       BP 1.55e-04 3.49e-02                                                                           regulation of synaptic vesicle exocytosis
20 GO:0007156       BP 4.54e-04 4.04e-02                                                     homophilic cell adhesion via plasma membrane adhesion molecules
21 GO:0030858       BP 4.66e-04 4.04e-02                                                              positive regulation of epithelial cell differentiation
22 GO:0042501       BP 4.66e-04 4.04e-02                                                                              serine phosphorylation of STAT protein
23 GO:0071787       BP 4.66e-04 4.04e-02                                                                      endoplasmic reticulum tubular network assembly
24 GO:1902961       BP 4.66e-04 4.04e-02 positive regulation of aspartic-type endopeptidase activity involved in amyloid precursor protein catabolic process
25 GO:1903830       BP 5.08e-04 4.04e-02                                                                               magnesium ion transmembrane transport
26 GO:0007257       BP 5.82e-04 4.28e-02                                                                                   activation of JUN kinase activity
27 GO:0002062       BP 1.04e-03 4.72e-02                                                                                         chondrocyte differentiation
28 GO:0006461       BP 8.42e-04 4.72e-02                                                                                            protein complex assembly
29 GO:0008045       BP 9.67e-04 4.72e-02                                                                                          motor neuron axon guidance
30 GO:0031987       BP 9.24e-04 4.72e-02                                                                          locomotion involved in locomotory behavior
31 GO:0048167       BP 7.42e-04 4.72e-02                                                                                   regulation of synaptic plasticity
32 GO:0072659       BP 1.00e-03 4.72e-02                                                                             protein localization to plasma membrane
33 GO:0090315       BP 9.24e-04 4.72e-02                                                                negative regulation of protein targeting to membrane
34 GO:1900272       BP 9.24e-04 4.72e-02                                                              negative regulation of long-term synaptic potentiation
[1] "++++++++++++++++++++++++++++++++++++++++++++++++++++++++++++++++++++++++++++++++++++++++++++++++++++++++++++"


[1] "========================================================================="
[1] "The data from Table S2:"
     Symbol       EnsemblID         GO                                                                   dd
73 CSTF3-AS1 ENSG00000247151 GO:0045944 positive regulation of transcription from RNA polymerase II promoter
[1] "========================================================================="

[1] "++++++++++++++++++++++++++++++++++++++++++++++++++++++++++++++++++++++++++++++++++++++++++++++++++++++++++++"
[1] "The enrichment output from LNCRNA2GOA:"
         GOID Ontology   Pvalue      FDR                                                          Term
1  GO:0007283       BP 2.26e-14 5.08e-12                                               spermatogenesis
2  GO:0051321       BP 3.13e-14 5.08e-12                                            meiotic cell cycle
3  GO:0007140       BP 1.27e-09 1.38e-07                                                  male meiosis
4  GO:0016998       BP 1.62e-08 1.31e-06                     cell wall macromolecule catabolic process
5  GO:0007340       BP 1.30e-07 1.05e-05                                             acrosome reaction
6  GO:0006695       BP 1.45e-07 1.24e-04                              cholesterol biosynthetic process
7  GO:0016126       BP 4.08e-07 1.74e-04                                   sterol biosynthetic process
8  GO:0003351       BP 2.90e-06 1.88e-04                                    epithelial cilium movement
9  GO:0001675       BP 4.78e-06 2.32e-04                                             acrosome assembly
10 GO:0034587       BP 7.44e-06 4.03e-04                                       piRNA metabolic process
11 GO:0007129       BP 1.04e-05 4.22e-04                                                      synapsis
12 GO:0007338       BP 1.36e-05 5.54e-04                                          single fertilization
13 GO:0048240       BP 2.19e-05 7.91e-04                                            sperm capacitation
14 GO:0008608       BP 3.79e-05 1.23e-03             attachment of spindle microtubules to kinetochore
15 GO:0007141       BP 2.19e-05 1.88e-03                                                male meiosis I
16 GO:0007130       BP 6.44e-05 1.90e-03                                 synaptonemal complex assembly
17 GO:0030154       BP 6.43e-05 1.95e-03                                          cell differentiation
18 GO:0008299       BP 7.44e-06 2.11e-03                               isoprenoid biosynthetic process
19 GO:0009566       BP 8.18e-05 2.21e-03                                                 fertilization
20 GO:0000712       BP 3.94e-04 9.86e-03             resolution of meiotic recombination intermediates
21 GO:0042776       BP 5.05e-05 1.08e-02          mitochondrial ATP synthesis coupled proton transport
22 GO:0007339       BP 5.82e-04 1.26e-02                            binding of sperm to zona pellucida
23 GO:0030317       BP 6.22e-04 1.37e-02                                    flagellated sperm motility
24 GO:0043046       BP 1.16e-03 2.18e-02                 DNA methylation involved in gamete generation
25 GO:0050829       BP 1.98e-03 3.44e-02                   defense response to Gram-negative bacterium
26 GO:0005977       BP 5.82e-04 4.13e-02                                    glycogen metabolic process
27 GO:0006694       BP 5.24e-04 4.13e-02                                  steroid biosynthetic process
28 GO:0006754       BP 3.38e-04 4.13e-02                                      ATP biosynthetic process
29 GO:0008016       BP 4.48e-04 4.13e-02                               regulation of heart contraction
30 GO:0008203       BP 5.79e-04 4.13e-02                                 cholesterol metabolic process
31 GO:0010664       BP 4.66e-04 4.13e-02 negative regulation of striated muscle cell apoptotic process
32 GO:0045540       BP 4.48e-04 4.13e-02                regulation of cholesterol biosynthetic process
33 GO:0045670       BP 3.94e-04 4.13e-02                      regulation of osteoclast differentiation
[1] "++++++++++++++++++++++++++++++++++++++++++++++++++++++++++++++++++++++++++++++++++++++++++++++++++++++++++++"


[1] "========================================================================="
[1] "The data from Table S2:"
    Symbol       EnsemblID         GO                                            dd
77 HOXC-AS3 ENSG00000251151 GO:0006366 transcription from RNA polymerase II promoter
[1] "========================================================================="

[1] "++++++++++++++++++++++++++++++++++++++++++++++++++++++++++++++++++++++++++++++++++++++++++++++++++++++++++++"
[1] "The enrichment output from LNCRNA2GOA:"
         GOID Ontology   Pvalue      FDR                                                                                     Term
1  GO:0009952       BP 3.23e-20 2.79e-17                                                 anterior/posterior pattern specification
2  GO:0007588       BP 3.07e-19 2.55e-16                                                                                excretion
3  GO:0006814       BP 1.00e-12 4.16e-10                                                                     sodium ion transport
4  GO:0055085       BP 7.58e-12 2.10e-09                                                                  transmembrane transport
5  GO:0006811       BP 1.37e-11 2.85e-09                                                                            ion transport
6  GO:0048704       BP 2.79e-11 1.21e-08                                                  embryonic skeletal system morphogenesis
7  GO:0007275       BP 6.10e-09 1.76e-06                                                       multicellular organism development
8  GO:0009954       BP 4.04e-08 8.72e-06                                                        proximal/distal pattern formation
9  GO:0006810       BP 7.84e-07 1.12e-04                                                                                transport
10 GO:0006885       BP 8.08e-07 1.12e-04                                                                         regulation of pH
11 GO:1903825       BP 1.63e-06 1.93e-04                                                     organic acid transmembrane transport
12 GO:0015698       BP 3.00e-06 2.68e-04                                                                inorganic anion transport
13 GO:0034220       BP 3.23e-06 2.68e-04                                                              ion transmembrane transport
14 GO:0098719       BP 2.90e-06 2.68e-04                                                 sodium ion import across plasma membrane
15 GO:0006351       BP 2.21e-06 3.81e-04                                                             transcription, DNA-templated
16 GO:0048706       BP 1.69e-06 4.66e-04                                                    embryonic skeletal system development
17 GO:0044341       BP 7.72e-06 5.35e-04                                                     sodium-dependent phosphate transport
18 GO:0072205       BP 7.72e-06 5.35e-04                                                  metanephric collecting duct development
19 GO:0006355       BP 3.75e-06 5.40e-04                                               regulation of transcription, DNA-templated
20 GO:0043252       BP 1.04e-05 6.23e-04                                               sodium-independent organic anion transport
21 GO:0007506       BP 7.72e-06 9.52e-04                                                             gonadal mesoderm development
22 GO:0001501       BP 9.76e-06 1.02e-03                                                              skeletal system development
23 GO:0006366       BP 1.07e-05 1.02e-03                                            transcription from RNA polymerase II promoter
24 GO:0009437       BP 7.72e-06 1.06e-03                                                              carnitine metabolic process
25 GO:0090277       BP 1.91e-05 1.06e-03                                         positive regulation of peptide hormone secretion
26 GO:1903959       BP 2.19e-05 1.14e-03                                              regulation of anion transmembrane transport
27 GO:0006364       BP 1.38e-05 1.19e-03                                                                          rRNA processing
28 GO:0015747       BP 3.79e-05 1.85e-03                                                                          urate transport
29 GO:0030326       BP 3.26e-05 2.56e-03                                                             embryonic limb morphogenesis
30 GO:0035246       BP 3.79e-05 2.73e-03                                                          peptidyl-arginine N-methylation
31 GO:0006817       BP 6.57e-05 3.03e-03                                                                  phosphate ion transport
32 GO:0035725       BP 1.04e-04 4.33e-03                                                       sodium ion transmembrane transport
33 GO:0042359       BP 1.04e-04 4.33e-03                                                              vitamin D metabolic process
34 GO:0051453       BP 4.55e-05 5.38e-03                                                           regulation of intracellular pH
35 GO:0001503       BP 1.59e-04 6.28e-03                                                                             ossification
36 GO:0060272       BP 1.04e-04 6.92e-03                                                   embryonic skeletal joint morphogenesis
37 GO:0035136       BP 1.04e-04 7.83e-03                                                                   forelimb morphogenesis
38 GO:0035137       BP 1.04e-04 7.83e-03                                                                   hindlimb morphogenesis
39 GO:0043069       BP 2.99e-04 1.13e-02                                             negative regulation of programmed cell death
40 GO:0016338       BP 5.05e-05 1.32e-02       calcium-independent cell-cell adhesion via plasma membrane cell-adhesion molecules
41 GO:0045907       BP 3.90e-04 1.41e-02                                                  positive regulation of vasoconstriction
42 GO:0015697       BP 4.66e-04 1.43e-02                                                      quaternary ammonium group transport
43 GO:0015879       BP 4.66e-04 1.43e-02                                                                      carnitine transport
44 GO:0055062       BP 4.66e-04 1.43e-02                                                                phosphate ion homeostasis
45 GO:0072378       BP 4.66e-04 1.43e-02                                                 blood coagulation, fibrin clot formation
46 GO:0000462       BP 2.48e-04 1.53e-02 maturation of SSU-rRNA from tricistronic rRNA transcript (SSU-rRNA, 5.8S rRNA, LSU-rRNA)
47 GO:0006821       BP 5.42e-04 1.61e-02                                                                       chloride transport
48 GO:1902476       BP 7.01e-04 2.01e-02                                                         chloride transmembrane transport
49 GO:0035435       BP 7.93e-04 2.13e-02                                                    phosphate ion transmembrane transport
50 GO:0003333       BP 9.32e-04 2.15e-02                                                       amino acid transmembrane transport
51 GO:0014031       BP 9.24e-04 2.15e-02                                                             mesenchymal cell development
52 GO:0043152       BP 9.24e-04 2.15e-02                                                     induction of bacterial agglutination
53 GO:0051552       BP 9.24e-04 2.15e-02                                                                flavone metabolic process
54 GO:0098656       BP 9.32e-04 2.15e-02                                                            anion transmembrane transport
55 GO:0033280       BP 1.16e-03 2.61e-02                                                                    response to vitamin D
56 GO:0034969       BP 4.66e-04 2.68e-02                                                             histone arginine methylation
57 GO:0006812       BP 1.63e-03 3.08e-02                                                                         cation transport
58 GO:0006836       BP 1.55e-03 3.08e-02                                                               neurotransmitter transport
59 GO:0006855       BP 1.63e-03 3.08e-02                                                             drug transmembrane transport
60 GO:0015711       BP 1.63e-03 3.08e-02                                                                  organic anion transport
61 GO:0015893       BP 1.53e-03 3.08e-02                                                                           drug transport
62 GO:0021796       BP 1.53e-03 3.08e-02                                                          cerebral cortex regionalization
63 GO:0055074       BP 2.19e-03 4.00e-02                                                                  calcium ion homeostasis
64 GO:0006766       BP 2.27e-03 4.02e-02                                                                vitamin metabolic process
65 GO:0006865       BP 2.40e-03 4.16e-02                                                                     amino acid transport
66 GO:0003406       BP 9.24e-04 4.25e-02                                                   retinal pigment epithelium development
67 GO:0090103       BP 2.52e-03 4.27e-02                                                                    cochlea morphogenesis
68 GO:0042254       BP 9.47e-04 4.30e-02                                                                      ribosome biogenesis
69 GO:0043985       BP 9.24e-04 4.30e-02                                                                histone H4-R3 methylation
70 GO:0071035       BP 9.24e-04 4.30e-02                                 nuclear polyadenylation-dependent rRNA catabolic process
71 GO:0030643       BP 3.16e-03 4.95e-02                                                       cellular phosphate ion homeostasis
72 GO:0052696       BP 3.16e-03 4.95e-02                                                                flavonoid glucuronidation
73 GO:0052697       BP 3.16e-03 4.95e-02                                                               xenobiotic glucuronidation
74 GO:0071374       BP 3.16e-03 4.95e-02                                        cellular response to parathyroid hormone stimulus
[1] "++++++++++++++++++++++++++++++++++++++++++++++++++++++++++++++++++++++++++++++++++++++++++++++++++++++++++++"


[1] "========================================================================="
[1] "The data from Table S2:"
    Symbol       EnsemblID         GO                                                                   dd
81 LIFR-AS1 ENSG00000244968 GO:0045944 positive regulation of transcription from RNA polymerase II promoter
[1] "========================================================================="

[1] "++++++++++++++++++++++++++++++++++++++++++++++++++++++++++++++++++++++++++++++++++++++++++++++++++++++++++++"
[1] "The enrichment output from LNCRNA2GOA:"
        GOID Ontology   Pvalue      FDR                       Term
1 GO:0000042       BP 3.90e-05 1.34e-02 protein targeting to Golgi
2 GO:0046907       BP 2.31e-05 1.34e-02    intracellular transport
[1] "++++++++++++++++++++++++++++++++++++++++++++++++++++++++++++++++++++++++++++++++++++++++++++++++++++++++++++"


[1] "========================================================================="
[1] "The data from Table S2:"
     Symbol       EnsemblID         GO                                                                   dd
82 LINC00319 ENSG00000188660 GO:0045944 positive regulation of transcription from RNA polymerase II promoter
[1] "========================================================================="

[1] "++++++++++++++++++++++++++++++++++++++++++++++++++++++++++++++++++++++++++++++++++++++++++++++++++++++++++++"
[1] "The enrichment output from LNCRNA2GOA:"
         GOID Ontology   Pvalue      FDR                                                                               Term
1  GO:0044332       BP 0.00e+00 0.00e+00                Wnt signaling pathway involved in dorsal/ventral axis specification
2  GO:0008544       BP 1.62e-13 8.98e-11                                                              epidermis development
3  GO:0070268       BP 1.04e-12 3.85e-10                                                                      cornification
4  GO:0031424       BP 1.50e-12 1.33e-09                                                                     keratinization
5  GO:0007565       BP 1.76e-11 7.81e-09                                                                   female pregnancy
6  GO:0060397       BP 7.14e-08 1.58e-05                      JAK-STAT cascade involved in growth hormone signaling pathway
7  GO:0001890       BP 2.75e-07 9.65e-05                                                               placenta development
8  GO:0042060       BP 7.90e-07 2.08e-04                                                                      wound healing
9  GO:0030198       BP 6.79e-07 2.32e-04                                                  extracellular matrix organization
10 GO:0016338       BP 1.16e-06 2.59e-04 calcium-independent cell-cell adhesion via plasma membrane cell-adhesion molecules
11 GO:0006703       BP 1.63e-06 2.88e-04                                                      estrogen biosynthetic process
12 GO:0070234       BP 1.95e-06 2.88e-04                                    positive regulation of T cell apoptotic process
13 GO:0007186       BP 3.68e-06 4.66e-04                                       G-protein coupled receptor signaling pathway
14 GO:0030574       BP 5.45e-06 1.40e-03                                                         collagen catabolic process
15 GO:0050796       BP 9.84e-06 2.02e-03                                                    regulation of insulin secretion
16 GO:0030216       BP 1.10e-05 2.04e-03                                                       keratinocyte differentiation
17 GO:0045104       BP 1.58e-05 2.51e-03                                    intermediate filament cytoskeleton organization
18 GO:0022617       BP 1.86e-05 2.59e-03                                                   extracellular matrix disassembly
19 GO:0030324       BP 1.48e-05 3.12e-03                                                                   lung development
20 GO:0007292       BP 3.90e-05 3.15e-03                                                           female gamete generation
21 GO:0016486       BP 3.90e-05 3.15e-03                                                         peptide hormone processing
22 GO:0030325       BP 3.90e-05 3.15e-03                                                          adrenal gland development
23 GO:0006694       BP 4.60e-05 3.40e-03                                                       steroid biosynthetic process
24 GO:0098609       BP 2.96e-05 3.65e-03                                                                 cell-cell adhesion
25 GO:0050911       BP 5.86e-05 4.00e-03             detection of chemical stimulus involved in sensory perception of smell
26 GO:0061436       BP 3.90e-05 4.34e-03                                                      establishment of skin barrier
27 GO:0007160       BP 8.94e-05 8.55e-03                                                               cell-matrix adhesion
28 GO:0030301       BP 9.99e-05 8.55e-03                                                              cholesterol transport
29 GO:0032526       BP 9.36e-05 8.55e-03                                                          response to retinoic acid
30 GO:0032725       BP 6.57e-05 8.66e-03 positive regulation of granulocyte macrophage colony-stimulating factor production
31 GO:0007165       BP 1.84e-04 1.02e-02                                                                signal transduction
32 GO:0007608       BP 1.96e-04 1.02e-02                                                        sensory perception of smell
33 GO:0007267       BP 2.15e-04 1.06e-02                                                                cell-cell signaling
34 GO:0018149       BP 1.94e-04 1.44e-02                                                              peptide cross-linking
35 GO:0008284       BP 1.30e-04 1.48e-02                                          positive regulation of cell proliferation
36 GO:0044267       BP 1.42e-04 1.48e-02                                                 cellular protein metabolic process
37 GO:0010469       BP 1.04e-04 1.53e-02                                                    regulation of receptor activity
38 GO:0015671       BP 3.94e-04 1.59e-02                                                                   oxygen transport
39 GO:0016101       BP 4.66e-04 1.59e-02                                                      diterpenoid metabolic process
40 GO:0030540       BP 4.66e-04 1.59e-02                                                       female genitalia development
41 GO:0033278       BP 4.66e-04 1.59e-02                                                     cell proliferation in midbrain
42 GO:0060065       BP 3.94e-04 1.59e-02                                                                 uterus development
43 GO:0061370       BP 4.66e-04 1.59e-02                                                  testosterone biosynthetic process
44 GO:0071248       BP 4.66e-04 1.59e-02                                                     cellular response to metal ion
45 GO:0099054       BP 4.66e-04 1.59e-02                                                                presynapse assembly
46 GO:0007275       BP 2.21e-04 1.94e-02                                                 multicellular organism development
47 GO:0060349       BP 2.48e-04 2.01e-02                                                                 bone morphogenesis
48 GO:0007155       BP 4.75e-04 2.29e-02                                                                      cell adhesion
49 GO:0007166       BP 3.82e-04 2.29e-02                                            cell surface receptor signaling pathway
50 GO:0034392       BP 4.66e-04 2.29e-02                        negative regulation of smooth muscle cell apoptotic process
51 GO:0042059       BP 3.38e-04 2.29e-02          negative regulation of epidermal growth factor receptor signaling pathway
52 GO:0045616       BP 3.94e-04 2.29e-02                                         regulation of keratinocyte differentiation
53 GO:0046718       BP 4.43e-04 2.29e-02                                                         viral entry into host cell
54 GO:0051180       BP 4.66e-04 2.29e-02                                                                  vitamin transport
55 GO:0070830       BP 3.90e-04 2.29e-02                                                 bicellular tight junction assembly
56 GO:0003382       BP 5.08e-04 2.35e-02                                                      epithelial cell morphogenesis
57 GO:0030322       BP 5.08e-04 2.40e-02                                                stabilization of membrane potential
58 GO:0010466       BP 6.23e-04 2.73e-02                                          negative regulation of peptidase activity
59 GO:0034375       BP 6.40e-04 2.74e-02                                       high-density lipoprotein particle remodeling
60 GO:0042632       BP 6.22e-04 2.74e-02                                                            cholesterol homeostasis
61 GO:0061038       BP 9.24e-04 3.04e-02                                                               uterus morphogenesis
62 GO:0043691       BP 7.93e-04 3.27e-02                                                      reverse cholesterol transport
63 GO:0034332       BP 8.33e-04 3.31e-02                                                     adherens junction organization
64 GO:0002933       BP 9.24e-04 3.34e-02                                                                lipid hydroxylation
65 GO:0042743       BP 9.24e-04 3.34e-02                                                hydrogen peroxide metabolic process
66 GO:0050714       BP 9.32e-04 3.34e-02                                           positive regulation of protein secretion
67 GO:0007200       BP 9.28e-04 3.62e-02            phospholipase C-activating G-protein coupled receptor signaling pathway
68 GO:0006508       BP 3.08e-04 3.95e-02                                                                        proteolysis
69 GO:0002009       BP 1.16e-03 4.04e-02                                                     morphogenesis of an epithelium
70 GO:0010700       BP 1.53e-03 4.11e-02                                    negative regulation of norepinephrine secretion
71 GO:0015884       BP 1.53e-03 4.11e-02                                                               folic acid transport
72 GO:0021520       BP 1.53e-03 4.11e-02                                   spinal cord motor neuron cell fate specification
73 GO:0036465       BP 1.53e-03 4.11e-02                                                         synaptic vesicle recycling
74 GO:0045026       BP 1.53e-03 4.11e-02                                                             plasma membrane fusion
75 GO:0060706       BP 1.53e-03 4.11e-02                    cell differentiation involved in embryonic placenta development
76 GO:0001503       BP 1.12e-03 4.13e-02                                                                       ossification
77 GO:0001658       BP 1.28e-03 4.13e-02                                   branching involved in ureteric bud morphogenesis
78 GO:0006771       BP 1.53e-03 4.13e-02                                                       riboflavin metabolic process
79 GO:0006898       BP 1.23e-03 4.13e-02                                                      receptor-mediated endocytosis
80 GO:0019441       BP 1.53e-03 4.13e-02                                         tryptophan catabolic process to kynurenine
81 GO:0035878       BP 1.53e-03 4.13e-02                                                                   nail development
82 GO:0071300       BP 1.33e-03 4.13e-02                                                 cellular response to retinoic acid
83 GO:1901642       BP 1.53e-03 4.13e-02                                                 nucleoside transmembrane transport
84 GO:0008037       BP 1.63e-03 4.18e-02                                                                   cell recognition
85 GO:0017158       BP 1.63e-03 4.18e-02                                     regulation of calcium ion-dependent exocytosis
86 GO:0043588       BP 1.70e-03 4.26e-02                                                                   skin development
87 GO:0008595       BP 1.53e-03 4.47e-02                                      anterior/posterior axis specification, embryo
88 GO:0010886       BP 1.53e-03 4.47e-02                                         positive regulation of cholesterol storage
89 GO:0042538       BP 1.53e-03 4.47e-02                                                     hyperosmotic salinity response
90 GO:0042756       BP 1.53e-03 4.47e-02                                                                  drinking behavior
91 GO:0060059       BP 1.53e-03 4.47e-02                                  embryonic retina morphogenesis in camera-type eye
92 GO:0035589       BP 3.94e-04 4.50e-02                 G-protein coupled purinergic nucleotide receptor signaling pathway
93 GO:1904886       BP 1.63e-03 4.64e-02                                       beta-catenin destruction complex disassembly
94 GO:0001660       BP 4.66e-04 4.78e-02                                                                   fever generation
[1] "++++++++++++++++++++++++++++++++++++++++++++++++++++++++++++++++++++++++++++++++++++++++++++++++++++++++++++"


[1] "========================================================================="
[1] "The data from Table S2:"
        Symbol       EnsemblID         GO                                                                   dd
88 LOC100506175 ENSG00000234693 GO:0045944 positive regulation of transcription from RNA polymerase II promoter
[1] "========================================================================="

[1] "++++++++++++++++++++++++++++++++++++++++++++++++++++++++++++++++++++++++++++++++++++++++++++++++++++++++++++"
[1] "The enrichment output from LNCRNA2GOA:"
         GOID Ontology   Pvalue      FDR                                                                                                Term
1  GO:0006334       BP 8.93e-19 7.93e-16                                                                                 nucleosome assembly
2  GO:0006413       BP 3.32e-18 2.72e-15                                                                            translational initiation
3  GO:0000183       BP 2.41e-14 1.07e-11                                                                         chromatin silencing at rDNA
4  GO:0006614       BP 5.70e-13 2.33e-10                                         SRP-dependent cotranslational protein targeting to membrane
5  GO:0000184       BP 2.24e-12 4.79e-10                                 nuclear-transcribed mRNA catabolic process, nonsense-mediated decay
6  GO:0006412       BP 2.34e-12 4.79e-10                                                                                         translation
7  GO:0045814       BP 2.87e-12 8.49e-10                                                  negative regulation of gene expression, epigenetic
8  GO:0019083       BP 1.18e-11 1.94e-09                                                                                 viral transcription
9  GO:0032200       BP 2.98e-10 6.62e-08                                                                               telomere organization
10 GO:0060964       BP 9.77e-10 1.73e-07                                                               regulation of gene silencing by miRNA
11 GO:0044267       BP 1.39e-09 2.09e-07                                                                  cellular protein metabolic process
12 GO:0006364       BP 7.19e-09 9.81e-07                                                                                     rRNA processing
13 GO:0045815       BP 1.22e-08 1.55e-06                                                  positive regulation of gene expression, epigenetic
14 GO:0045652       BP 2.98e-08 3.30e-06                                                         regulation of megakaryocyte differentiation
15 GO:0006335       BP 3.61e-08 3.56e-06                                                       DNA replication-dependent nucleosome assembly
16 GO:1902036       BP 2.52e-07 2.37e-05                                               regulation of hematopoietic stem cell differentiation
17 GO:0007596       BP 1.87e-06 1.60e-04                                                                                   blood coagulation
18 GO:0051290       BP 3.00e-06 2.35e-04                                                                       protein heterotetramerization
19 GO:0006325       BP 6.16e-06 4.46e-04                                                                              chromatin organization
20 GO:0035019       BP 6.95e-06 4.67e-04                                                            somatic stem cell population maintenance
21 GO:0002181       BP 6.59e-06 7.71e-04                                                                             cytoplasmic translation
22 GO:0031424       BP 1.42e-05 8.40e-04                                                                                      keratinization
23 GO:0045653       BP 1.91e-05 1.06e-03                                                negative regulation of megakaryocyte differentiation
24 GO:0019827       BP 4.60e-05 2.40e-03                                                                    stem cell population maintenance
25 GO:0010033       BP 9.64e-05 5.33e-03                                                                       response to organic substance
26 GO:0038111       BP 1.12e-04 5.51e-03                                                            interleukin-7-mediated signaling pathway
27 GO:0002687       BP 3.94e-04 1.75e-02                                                          positive regulation of leukocyte migration
28 GO:0030513       BP 3.90e-04 1.75e-02                                                        positive regulation of BMP signaling pathway
29 GO:0006336       BP 5.08e-04 1.88e-02                                                     DNA replication-independent nucleosome assembly
30 GO:0006342       BP 4.48e-04 1.88e-02                                                                                 chromatin silencing
31 GO:0016233       BP 5.08e-04 1.88e-02                                                                                    telomere capping
32 GO:0060591       BP 4.66e-04 1.88e-02                                                                        chondroblast differentiation
33 GO:0009612       BP 8.59e-04 2.99e-02                                                                     response to mechanical stimulus
34 GO:0010564       BP 9.24e-04 2.99e-02                                                                    regulation of cell cycle process
35 GO:0098532       BP 9.24e-04 2.99e-02                                                                       histone H3-K27 trimethylation
36 GO:0045668       BP 8.33e-04 3.17e-02                                                   negative regulation of osteoblast differentiation
37 GO:0002062       BP 1.04e-03 3.24e-02                                                                         chondrocyte differentiation
38 GO:0009653       BP 1.07e-03 3.27e-02                                                                  anatomical structure morphogenesis
39 GO:0008284       BP 1.21e-03 3.65e-02                                                           positive regulation of cell proliferation
40 GO:0017148       BP 1.24e-03 3.68e-02                                                                  negative regulation of translation
41 GO:0043550       BP 4.66e-04 4.24e-02                                                                 regulation of lipid kinase activity
42 GO:0045040       BP 4.66e-04 4.24e-02                                                    protein import into mitochondrial outer membrane
43 GO:0002819       BP 1.53e-03 4.33e-02                                                              regulation of adaptive immune response
44 GO:2000270       BP 1.53e-03 4.33e-02                                                 negative regulation of fibroblast apoptotic process
45 GO:0002860       BP 1.53e-03 4.49e-02 positive regulation of natural killer cell mediated cytotoxicity directed against tumor cell target
[1] "++++++++++++++++++++++++++++++++++++++++++++++++++++++++++++++++++++++++++++++++++++++++++++++++++++++++++++"


[1] "========================================================================="
[1] "The data from Table S2:"
        Symbol       EnsemblID         GO                                                                   dd
90 LOC100507373 ENSG00000267169 GO:0045944 positive regulation of transcription from RNA polymerase II promoter
[1] "========================================================================="

[1] "++++++++++++++++++++++++++++++++++++++++++++++++++++++++++++++++++++++++++++++++++++++++++++++++++++++++++++"
[1] "The enrichment output from LNCRNA2GOA:"
         GOID Ontology   Pvalue      FDR                                                                                Term
1  GO:0061025       BP 2.07e-06 1.82e-03                                                                     membrane fusion
2  GO:0016192       BP 5.38e-06 2.36e-03                                                          vesicle-mediated transport
3  GO:0006904       BP 1.04e-05 3.04e-03                                              vesicle docking involved in exocytosis
4  GO:0006099       BP 1.92e-05 1.24e-02                                                            tricarboxylic acid cycle
5  GO:0014059       BP 2.96e-05 1.24e-02                                                    regulation of dopamine secretion
6  GO:0007196       BP 3.79e-05 2.39e-02 adenylate cyclase-inhibiting G-protein coupled glutamate receptor signaling pathway
7  GO:0007268       BP 6.12e-05 2.39e-02                                                      chemical synaptic transmission
8  GO:0006888       BP 1.13e-04 2.47e-02                                              ER to Golgi vesicle-mediated transport
9  GO:0045745       BP 1.04e-04 2.92e-02         positive regulation of G-protein coupled receptor protein signaling pathway
10 GO:0090161       BP 1.04e-04 4.26e-02                                                              Golgi ribbon formation
[1] "++++++++++++++++++++++++++++++++++++++++++++++++++++++++++++++++++++++++++++++++++++++++++++++++++++++++++++"


[1] "========================================================================="
[1] "The data from Table S2:"
        Symbol       EnsemblID         GO                                                                   dd
91 LOC101928943 ENSG00000256746 GO:0045944 positive regulation of transcription from RNA polymerase II promoter
[1] "========================================================================="

[1] "++++++++++++++++++++++++++++++++++++++++++++++++++++++++++++++++++++++++++++++++++++++++++++++++++++++++++++"
[1] "The enrichment output from LNCRNA2GOA:"
         GOID Ontology   Pvalue      FDR                                                                               Term
1  GO:0007588       BP 1.22e-21 9.72e-19                                                                          excretion
2  GO:0006811       BP 6.80e-11 2.71e-08                                                                      ion transport
3  GO:0006814       BP 2.15e-10 4.28e-08                                                               sodium ion transport
4  GO:0055085       BP 2.13e-10 4.28e-08                                                            transmembrane transport
5  GO:0009952       BP 3.29e-10 2.53e-07                                           anterior/posterior pattern specification
6  GO:0015698       BP 7.84e-10 2.82e-07                                                          inorganic anion transport
7  GO:0048704       BP 1.01e-09 3.89e-07                                            embryonic skeletal system morphogenesis
8  GO:0006810       BP 1.22e-07 1.39e-05                                                                          transport
9  GO:0015747       BP 1.20e-07 1.39e-05                                                                    urate transport
10 GO:0043252       BP 3.09e-07 3.08e-05                                         sodium-independent organic anion transport
11 GO:0006885       BP 8.08e-07 7.15e-05                                                                   regulation of pH
12 GO:0016338       BP 1.16e-06 1.04e-04 calcium-independent cell-cell adhesion via plasma membrane cell-adhesion molecules
13 GO:1903825       BP 1.63e-06 1.18e-04                                               organic acid transmembrane transport
14 GO:0048706       BP 1.69e-06 1.23e-04                                              embryonic skeletal system development
15 GO:0051453       BP 2.07e-06 1.38e-04                                                     regulation of intracellular pH
16 GO:0072205       BP 7.72e-06 4.42e-04                                            metanephric collecting duct development
17 GO:0044341       BP 7.72e-06 4.73e-04                                               sodium-dependent phosphate transport
18 GO:1903959       BP 2.19e-05 1.03e-03                                        regulation of anion transmembrane transport
19 GO:0003333       BP 6.16e-05 2.60e-03                                                 amino acid transmembrane transport
20 GO:0098656       BP 6.16e-05 2.60e-03                                                      anion transmembrane transport
21 GO:0006817       BP 6.57e-05 2.75e-03                                                            phosphate ion transport
22 GO:0006821       BP 6.54e-05 2.75e-03                                                                 chloride transport
23 GO:0034220       BP 7.97e-05 3.17e-03                                                        ion transmembrane transport
24 GO:0042472       BP 8.59e-05 3.23e-03                                                            inner ear morphogenesis
25 GO:1902476       BP 8.94e-05 3.23e-03                                                   chloride transmembrane transport
26 GO:0031639       BP 1.04e-04 3.61e-03                                                             plasminogen activation
27 GO:0006836       BP 1.21e-04 4.62e-03                                                         neurotransmitter transport
28 GO:0045780       BP 2.19e-04 6.71e-03                                             positive regulation of bone resorption
29 GO:0098719       BP 2.19e-04 6.71e-03                                           sodium ion import across plasma membrane
30 GO:0006865       BP 2.17e-04 7.63e-03                                                               amino acid transport
31 GO:0015695       BP 3.94e-04 1.16e-02                                                           organic cation transport
32 GO:0048545       BP 4.48e-04 1.20e-02                                                        response to steroid hormone
33 GO:0055062       BP 4.66e-04 1.20e-02                                                          phosphate ion homeostasis
34 GO:0071107       BP 4.66e-04 1.20e-02                                                    response to parathyroid hormone
35 GO:0072378       BP 4.66e-04 1.20e-02                                           blood coagulation, fibrin clot formation
36 GO:0015697       BP 4.66e-04 1.49e-02                                                quaternary ammonium group transport
37 GO:0006833       BP 5.08e-04 1.56e-02                                                                    water transport
38 GO:0006813       BP 3.06e-05 1.57e-02                                                            potassium ion transport
39 GO:0034765       BP 2.02e-05 1.57e-02                                          regulation of ion transmembrane transport
40 GO:0035435       BP 7.93e-04 1.91e-02                                              phosphate ion transmembrane transport
41 GO:0035725       BP 7.93e-04 1.91e-02                                                 sodium ion transmembrane transport
42 GO:0043152       BP 9.24e-04 2.06e-02                                               induction of bacterial agglutination
43 GO:0014031       BP 9.24e-04 2.74e-02                                                       mesenchymal cell development
44 GO:0030279       BP 1.38e-03 2.82e-02                                                negative regulation of ossification
45 GO:0042730       BP 1.38e-03 2.82e-02                                                                       fibrinolysis
46 GO:0043623       BP 1.38e-03 2.82e-02                                                  cellular protein complex assembly
47 GO:0008595       BP 1.53e-03 2.93e-02                                      anterior/posterior axis specification, embryo
48 GO:0021796       BP 1.53e-03 2.93e-02                                                    cerebral cortex regionalization
49 GO:0007399       BP 9.01e-05 3.09e-02                                                         nervous system development
50 GO:0006855       BP 1.63e-03 3.83e-02                                                       drug transmembrane transport
51 GO:0015701       BP 1.55e-03 3.83e-02                                                              bicarbonate transport
52 GO:0015711       BP 1.63e-03 3.83e-02                                                            organic anion transport
53 GO:0015889       BP 2.27e-03 4.02e-02                                                                cobalamin transport
54 GO:0055074       BP 2.19e-03 4.02e-02                                                            calcium ion homeostasis
55 GO:0090277       BP 2.27e-03 4.02e-02                                   positive regulation of peptide hormone secretion
56 GO:0090103       BP 2.52e-03 4.26e-02                                                              cochlea morphogenesis
57 GO:0006820       BP 1.90e-03 4.34e-02                                                                    anion transport
58 GO:0045880       BP 2.87e-03 4.75e-02                                positive regulation of smoothened signaling pathway
59 GO:0030643       BP 3.16e-03 4.93e-02                                                 cellular phosphate ion homeostasis
60 GO:0034384       BP 3.16e-03 4.93e-02                                        high-density lipoprotein particle clearance
61 GO:0071374       BP 3.16e-03 4.93e-02                                  cellular response to parathyroid hormone stimulus
62 GO:0090383       BP 3.25e-03 4.97e-02                                                            phagosome acidification
[1] "++++++++++++++++++++++++++++++++++++++++++++++++++++++++++++++++++++++++++++++++++++++++++++++++++++++++++++"


[1] "========================================================================="
[1] "The data from Table S2:"
     Symbol       EnsemblID         GO                                                                   dd
93 LOC644656 ENSG00000268403 GO:0045944 positive regulation of transcription from RNA polymerase II promoter
[1] "========================================================================="

[1] "++++++++++++++++++++++++++++++++++++++++++++++++++++++++++++++++++++++++++++++++++++++++++++++++++++++++++++"
[1] "The enrichment output from LNCRNA2GOA:"
        GOID Ontology   Pvalue      FDR                                    Term
1 GO:0006687       BP 2.41e-08 2.36e-05     glycosphingolipid metabolic process
[truncated: 42,366 more chars]
